# Supplementary material for: Global Genome Response of Escherichia coli O157∶H7 Sakai during Dynamic Changes in Growth Kinetics Induced by an Abrupt Downshift in Water Activity
Source: PLoS One. 2014 Mar 3;9(3):e90422. doi: 10.1371/journal.pone.0090422 (PMC3940904; doi:10.1371/journal.pone.0090422)
Supplement: File S1 — Table S1 Summary on % false-positive discovery rate calculated for each MudPIT run. Table S2 Comparison of differentially expressed genes and proteins in Escherichia coli O157∶H7 Sakai during exposure to hyperosmotic shift. Table S3 T-profiler analysis of transcriptomic and proteomic data based on JCVI CMR functional categories. Table S4 T-profiler analysis of transcriptomic and proteomic data based on Ecocyc and KEGG functional categories. Table S5 T-profiler analysis of transcriptomic and proteomic data based on major regulons. (XLSX) [file pone.0090422.s001.xlsx]

## Sheet: LIST OF SUPP TABLES
		Global Genome Response of Escherichia coli O157:H7 Sakai during Dynamic Changes in Growth Kinetics Induced by an Abrupt Downshift in Water Activity
		Chawalit Kocharunchitt, Thea King, Kari Gobius, John P. Bowman and Tom Ross
		Supporting Information
		List of Tables
		Table S1 Summary on % false-positive discovery rate calculated for each MudPIT run.
		Table S2 Comparison of differentially expressed genes and proteins in Escherichia coli O157:H7 Sakai during exposure to hyperosmotic shift.
		Table S3 T-profiler analysis of transcriptomic and proteomic data based on JCVI CMR functional categories.
		Table S4 T-profiler analysis of transcriptomic and proteomic data based on Ecocyc and KEGG functional categories.
		Table S5 T-profiler analysis of transcriptomic and proteomic data based on major regulons.

## Sheet: Table S1
Table S1 Summary on % false-positive discovery rate calculated for each MudPIT run.
Samplesa		Number of peptides passing the criteriab			% False-positive discovery ratec
		Forward database	Decoy database
O157:H7 Sakai proteome before hyperomotic shift (i.e. control)
Replicate1-m		1718	24		1.39697
Replicate2-m		1171	30		2.56191
Replicate3-m		1785	25		1.40056
Replicate4-m		1624	42		2.58621
Replicate5-m		1208	13		1.07616
Replicate6-m		639	24		3.75587
Replicate1-s		17331	233		1.34441
Replicate2-s		19128	66		0.345044
Replicate3-s		20347	163		0.801101
Replicate4-s		20905	193		0.923224
Replicate5-s		17624	212		1.20291
Replicate6-s		16490	13		0.0788357
O157:H7 Sakai proteome immediately after shift
Replicate1-m		6767	95		1.40387
Replicate2-m		5658	40		0.706964
Replicate1-s		15887	226		1.42255
Replicate2-s		19602	166		0.846852
O157:H7 Sakai proteome at 30 min after the shift
Replicate1-m		5450	81		1.48624
Replicate2-m		6297	0		0
Replicate1-s		20396	343		1.6817
Replicate2-s		20021	164		0.81914
O157:H7 Sakai proteome at 80 min after the shift
Replicate1-m		5677	28		0.493218
Replicate2-m		5497	71		1.29161
Replicate1-s		17479	296		1.69346
Replicate2-s		24862	187		0.752152
O157:H7 Sakai proteome at 310 min after the shift
Replicate1-m		8930	188		2.10526
Replicate2-m		9359	119		1.2715
Replicate1-s		26235	482		1.83724
Replicate2-s		25828	813		3.14775
	a Replicate number for membrane (m) and soluble (s) fractions.
	b Only peptide identifications with a PeptideProphet probability ≥0.9 were included.
	c The peptide false-positive discovery rate was calculated by dividing the number of spectra matching decoy peptides with the total number of spectra.

## Sheet: Table S2
Table S2 Comparison of differentially expressed genes and proteins in Escherichia coli O157:H7 Sakai during exposure to hyperosmotic shift.
ECsNumber	Gene names	Description	Log2 expression ratio												JCVI CMR role categoriese															Ecocyc				KEGG		Major regulons [1-7]h								Comparisons with published studiesi
			Immediately after shift			30 min			80 min			310 min			Mainrole1	Subrole1	Mainrole2	Subrole2	Mainrole3	Subrole3	Mainrole4	Subrole4	Mainrole5	Subrole5	Mainrole6	Subrole6	Mainrole7	Subrole7											Gene expression during growth under osmotic stress (0.3 M NaCl) [8]	Gene expression during growth under osmotic stress (25°C aw 0.967) [9]	Protein expression during growth under osmotic stress (25°C aw 0.967) [9]	Gene expression during growth under osmotic stress (14°C aw 0.967) [9]	Protein expression during growth under osmotic stress (14°C aw 0.967) [9]	Gene expression during growth under osmotic stress (4.5% NaCl) [10]	Gene expression upon osmotic shock (2.7 Os Kg-1 NaCl) [11]	Gene expression upon osmotic shock (2.7 Os Kg-1 surcrose) [11]	Gene expression upon osmotic shock (0.4 M NaCl) [12]	Protein expression upon osmotic shock (0.4 M NaCl) [13]	Gene expression upon oxidative shock (hydrogen peroxide) [14]
			Genea, b	Proteinc, d		Gene	Protein		Gene	Protein		Gene	Protein																	Functional categoriesf				Functional categoriesg
ECs0002	thrA	bifunctional aspartokinase I/homeserine dehydrogenase I											3.36839		Amino acid biosynthesis	Aspartate family																												+
ECs0004	thrC	threonine synthase											2.69978		Amino acid biosynthesis	Aspartate family																												+			-
ECs0006	yaaA	hypothetical protein ECs0006							-1.0635						Hypothetical proteins	Conserved																																	+
ECs0010	yaaH	hypothetical protein ECs0010										-1.6084			Unclassified	Role category not yet assigned																								-		-		-
ECs0014	dnaK	molecular chaperone DnaK							1.05558						Protein fate	Protein folding and stabilization																				RpoH regulon
ECs0015	dnaJ	chaperone protein DnaJ					1.57808						2.70107		Protein fate	Protein folding and stabilization																				RpoH regulon	RpoE regulon
ECs0017	nhaA	pH-dependent sodium/proton antiporter		3.4373			3.8477		2.10893	3.16206			2.96725		Transport and binding proteins	Cations and iron carrying compounds																													-
ECs0019	-	hypothetical protein ECs0019							2.26143			1.03396			No Data	No Data
ECs0021	-	hypothetical protein ECs0021							1.40105			1.17951			No Data	No Data
ECs0025	-	hypothetical protein ECs0025	-1.31273									1.39746			No Data	No Data
ECs0027	-	hypothetical protein ECs0027							1.48418						Hypothetical proteins	Conserved
ECs0035	carA	carbamoyl phosphate synthase small subunit							-1.13787			-1.05053			Protein synthesis	tRNA aminoacylation																								-							-
ECs0036	carB	carbamoyl phosphate synthase large subunit							-1.30689			-1.13203			Purines, pyrimidines, nucleosides, and nucleotides	Pyrimidine ribonucleotide biosynthesis																									-			-			-
ECs0040	caiC	putative crotonobetaine/carnitine-CoA ligase							-1.86448			-1.13773			Unclassified	Role category not yet assigned																								-		-
ECs0051	folA	dihydrofolate reductase							-1.48671						Biosynthesis of cofactors, prosthetic groups, and carriers	Folic acid	Purines, pyrimidines, nucleosides, and nucleotides	Purine ribonucleotide biosynthesis																								-
ECs0059	imp	organic solvent tolerance protein		2.92693			2.89056			2.71067			2.65975		Cellular processes	Detoxification																				RpoE regulon			+						-	-
ECs0060	djlA	Dna-J like membrane chaperone protein		4.67124			4.29252			3.95381			3.34072		Protein fate	Protein folding and stabilization
ECs0062	rluA	23S rRNA/tRNA pseudouridine synthase A										-1.3045			Unclassified	Role category not yet assigned
ECs0063	hepA	ATP-dependent helicase HepA										-1.23138			DNA metabolism	DNA replication, recombination, and repair																				RpoH regulon					-		-
ECs0066	araA	L-arabinose isomerase										1.55439			Energy metabolism	Sugars
ECs0067	araB	ribulokinase										1.16763			Energy metabolism	Sugars
ECs0068	araC	DNA-binding transcriptional regulator AraC							1.24551			1.7842			Energy metabolism	Sugars
ECs0069	yabI	hypothetical protein ECs0069		2.87891					1.72738	2.62763			3.74145		Unknown function	General
ECs0070	thiQ	thiamine transporter ATP-binding subunit		4.30175			4.55429			3.83769			3.33491		Transport and binding proteins	Amino acids, peptides and amines	Transport and binding proteins	Unknown substrate																								-
ECs0071	thiP	thiamine transporter membrane protein							-1.34946			-1.04009			Transport and binding proteins	Amino acids, peptides and amines	Transport and binding proteins	Cations and iron carrying compounds	Transport and binding proteins	Unknown substrate																						-
ECs0073	-	hypothetical protein ECs0073							1.03981						Hypothetical proteins	Conserved																										-
ECs0078	leuA	2-isopropylmalate synthase							1.14637						Amino acid biosynthesis	Pyruvate family																				RpoE regulon
ECs0080	leuO	leucine transcriptional activator				1.13132			2.40319			1.35252			Amino acid biosynthesis	Pyruvate family	Regulatory functions	Other
ECs0088	ftsI	hypothetical protein ECs0088		1.9052						2.28036			2.42299		Cell envelope	Biosynthesis and degradation of murein sacculus and peptidoglycan	Cellular processes	Cell division												Peptidoglycan biosynthesis I (meso-diaminopimelate containing)
ECs0096	ddlB	D-alanine--D-alanine ligase								-3.79675					Cell envelope	Biosynthesis and degradation of murein sacculus and peptidoglycan														Peptidoglycan biosynthesis I (meso-diaminopimelate containing)											-
ECs0101	secM	SecA regulator SecM							1.83412						Hypothetical proteins	Conserved
ECs0102	secA	preprotein translocase subunit SecA		1.05815					1.16592						Protein fate	Protein and peptide secretion and trafficking																				CpxRA regulon					-		-
ECs0106	yacF	hypothetical protein ECs0106							-1.41098						Hypothetical proteins	Conserved																										-
ECs0113	nadC	quinolinate phosphoribosyltransferase							-1.0517						Biosynthesis of cofactors, prosthetic groups, and carriers	Pyridine nucleotides																												-
ECs0122	acnB	bifunctional aconitate hydratase 2/2-methylisocitrate dehydratase											2.07247		Energy metabolism	TCA cycle														TCA cycle and glyoxylate bypass	Mix acid fermentation									+				+
ECs0127	cueO	multicopper oxidase										1.22852			Cellular processes	Cell division	DNA metabolism	DNA replication, recombination, and repair	DNA metabolism	Restriction/modification	Unknown function	General																	+	+
ECs0128	gcd	glucose dehydrogenase					2.09863			2.15008		-1.40824	2.71663		Energy metabolism	Pentose phosphate pathway																										+
ECs0129	hpt	hypoxanthine-guanine phosphoribosyltransferase							-1.29647			-1.37626			Purines, pyrimidines, nucleosides, and nucleotides	Salvage of nucleosides and nucleotides																									-		-	-
ECs0131	yadG	putative ATP-binding component of a transport system					3.37345					-1.00537			Transport and binding proteins	Amino acids, peptides and amines	Transport and binding proteins	Unknown substrate
ECs0132	yadH	hypothetical protein ECs0132										-1.02584			Transport and binding proteins	Amino acids, peptides and amines	Transport and binding proteins	Unknown substrate
ECs0135	panD	aspartate alpha-decarboxylase							-1.33191						Biosynthesis of cofactors, prosthetic groups, and carriers	Pantothenate and coenzyme A																								-		-
ECs0143	-	putative outer membrane usher protein							1.1275						Transport and binding proteins	Porins
ECs0147	pcnB	poly(A) polymerase I							-1.05773						DNA metabolism	DNA replication, recombination, and repair	Transcription	DNA-dependent RNA polymerase	Transcription	Other										RNA polymerase											-		-
ECs0153	mrcB	penicillin-binding protein 1b		1.64189						2.08339			3.60271		Cell envelope	Biosynthesis and degradation of murein sacculus and peptidoglycan														Peptidoglycan biosynthesis I (meso-diaminopimelate containing)
ECs0154	fhuA	ferrichrome outer membrane transporter		2.50328			2.26529					-1.67888			Cell envelope	Other
ECs0155	fhuC	iron-hydroxamate transporter ATP-binding subunit		4.20726			4.29729			3.99305		-1.03516	4.33804		Transport and binding proteins	Amino acids, peptides and amines	Transport and binding proteins	Unknown substrate
ECs0156	fhuD	iron-hydroxamate transporter substrate-binding subunit		4.51814			4.86562			4.64752		-1.3387	4.46604		Protein synthesis	tRNA aminoacylation
ECs0162	btuF	vitamin B12-transporter protein BtuF							-1.06944						Transport and binding proteins	Amino acids, peptides and amines	Transport and binding proteins	Carbohydrates, organic alcohols, and acids
ECs0165	degP	serine endoprotease							1.25286						Protein fate	Degradation of proteins, peptides, and glycopeptides																				RpoE regulon	CpxRA regulon		+
ECs0166	cdaR	carbohydrate diacid transcriptional activator CdaR							1.9226						Hypothetical proteins	Conserved
ECs0170	map	methionine aminopeptidase										-1.00808			Protein fate	Protein modification and repair																									-		-
ECs0173	pyrH	uridylate kinase					1.95592			1.8839					Purines, pyrimidines, nucleosides, and nucleotides	Nucleotide and nucleoside interconversions																									-		-
ECs0178	yaeL	zinc metallopeptidase RseP		4.39663			4.91307			3.98171			4.6467		Protein fate	Degradation of proteins, peptides, and glycopeptides																							+						-
ECs0179	yaeT	outer membrane protein assembly factor YaeT		2.31617			1.58856								Amino acid biosynthesis	Serine family	Unknown function	General																		RpoE regulon							-
ECs0182	fabZ	(3R)-hydroxymyristoyl-ACP dehydratase		3.26994			3.56257			3.29593			4.03072		Fatty acid and phospholipid metabolism	Biosynthesis														Superpathway of fatty acid biosynthesis I (E. coli)	Superpathway of unsaturated fatty acids biosynthesis					RpoE regulon
ECs0188	ldcC	lysine decarboxylase 2							2.83589			2.01303	2.9067		Energy metabolism	Amino acids and amines																								+		+		+
ECs0189	yaeR	hypothetical protein ECs0189							1.6247			1.88183	5.08251		Energy metabolism	Other	Energy metabolism	Pyruvate dehydrogenase																						+		+		+
ECs0190	mesJ	tRNA(Ile)-lysidine synthetase							1.07015			1.29773	2.53586		Cellular processes	Cell division
ECs0193	yaeJ	peptidyl-tRNA hydrolase domain protein							1.38254						Protein synthesis	Other																										+
ECs0194	cutF	lipoprotein involved with copper homeostasis and adhesion				1.40644			2.81492			1.87927			Transport and binding proteins	Cations and iron carrying compounds																								+		+
ECs0197	-	hypothetical protein ECs0197							-1.34447						Hypothetical proteins	Conserved
ECs0199	metQ	DL-methionine transporter substrate-binding subunit		2.15213			2.17748			2.04077			2.31844		Regulatory functions	Other	Viral functions	General																								-
ECs0201	abc	DL-methionine transporter ATP-binding subunit		5.40107			5.47052			5.1618			5.41653		Transport and binding proteins	Unknown substrate																										-		-
ECs0202	gmhB	D,D-heptose 1,7-bisphosphate phosphatase							-1.58048						Cell envelope	Biosynthesis and degradation of surface polysaccharides and lipopolysaccharides																									-		-
ECs0205	yafD	hypothetical protein ECs0205							1.41107			1.14287			Hypothetical proteins	Conserved																				RpoH regulon						+
ECs0206	yafE	putative biotin synthesis protein				1.11744									Biosynthesis of cofactors, prosthetic groups, and carriers	Menaquinone and ubiquinone																				RpoH regulon
ECs0207	dniR	membrane-bound lytic murein transglycosylase D							-1.15419						Cell envelope	Biosynthesis and degradation of surface polysaccharides and lipopolysaccharides
ECs0210	rnhA	ribonuclease H							-1.24873						Unclassified	Role category not yet assigned																		DNA replication
ECs0212	-	hypothetical protein ECs0212				1.23729			2.61067			1.54706			No Data	No Data
ECs0216	-	Hcp-like protein										1.27341			Unclassified	Role category not yet assigned
ECs0231	-	hypothetical protein ECs0231							1.09888						Hypothetical proteins	Conserved
ECs0232	-	hypothetical protein ECs0232							1.34621						No Data	No Data
ECs0233	-	hypothetical protein ECs0233							2.05023						Hypothetical proteins	Conserved
ECs0240	-	hypothetical protein ECs0240							1.28932						Energy metabolism	Aerobic	Energy metabolism	Electron transport
ECs0241	-	H repeat-containing protein				1.24894			1.95574			1.08259			DNA metabolism	DNA replication, recombination, and repair
ECs0241	-	H repeat-containing protein				1.283			2.62007			1.40588			DNA metabolism	DNA replication, recombination, and repair
ECs0243	-	hypothetical protein ECs0243							1.77124						Hypothetical proteins	Conserved																								-		-
ECs0245	yncI	H repeat-containing protein				1.5072			2.93487			1.0514			DNA metabolism	DNA replication, recombination, and repair	Mobile and extrachromosomal element functions	Transposon functions	Unknown function	General																				-		-
ECs0245	yncI	H repeat-containing protein				1.74644			2.35042						DNA metabolism	DNA replication, recombination, and repair	Mobile and extrachromosomal element functions	Transposon functions	Unknown function	General																				-		-
ECs0247	ivy	C-lysozyme inhibitor							3.32434			4.07156	3.30495		Unknown function	General																								+		+
ECs0248	fadE	acyl-CoA dehydrogenase											3.63055		Central intermediary metabolism	Other	Energy metabolism	Electron transport	Energy metabolism	Fermentation	Energy metabolism	Glycolysis/gluconeogenesis	Energy metabolism	TCA cycle						Fatty acid β-oxidation I
ECs0252	-	hypothetical protein ECs0252							1.62272						Hypothetical proteins	Conserved																										+
ECs0253	dinJ	DinJ							1.48569			1.57306			DNA metabolism	DNA replication, recombination, and repair																										+			-
ECs0262	ykfJ	hypothetical protein ECs0262							1.45809						#N/A
ECs0264	pepD	aminoacyl-histidine dipeptidase PepD							-1.22181						Protein fate	Degradation of proteins, peptides, and glycopeptides
ECs0265	gpt	xanthine-guanine phosphoribosyltransferase							-1.93586			-1.64681			Purines, pyrimidines, nucleosides, and nucleotides	Salvage of nucleosides and nucleotides																								-	-	-	-
ECs0267	crl	DNA-binding transcriptional regulator Crl		-4.77386			-2.4649			-2.87498					Cell envelope	Surface structures	Regulatory functions	Other																										+
ECs0273	-	hypothetical protein ECs0273				-1.72368			-2.26572						Hypothetical proteins	Conserved																								-
ECs0285	-	hypothetical protein ECs0285							-2.0926			-1.37768			Hypothetical proteins	Conserved																								-		-
ECs0287	-	putative transcription regulator				2.03514			4.03953			2.79902			Regulatory functions	Other																										-
ECs0288	-	hypothetical protein ECs0288							1.52401						Hypothetical proteins	Conserved
ECs0290	-	hypothetical protein ECs0290				-1.10926						1.10937			No Data	No Data																								-		-
ECs0291	-	hypothetical protein ECs0291										2.11778			No Data	No Data
ECs0292	-	hypothetical protein ECs0292										1.54001			No Data	No Data
ECs0294	-	hypothetical protein ECs0294										2.03065			Hypothetical proteins	Conserved
ECs0295	-	hypothetical protein ECs0295							1.65986			2.13531			No Data	No Data
ECs0299	-	putative DNA binding protein							2.0649						Regulatory functions	Other
ECs0307	-	hypothetical protein ECs0307				1.0917			1.75348			1.58464			No Data	No Data
ECs0310	-	hypothetical protein ECs0310										1.36098			Hypothetical proteins	Conserved
ECs0313	yagQ	hypothetical protein ECs0313										1.26171			Energy metabolism	Electron transport																								+		+
ECs0314	yagR	hypothetical protein ECs0314										1.72998			Energy metabolism	Fermentation	Energy metabolism	Glycolysis/gluconeogenesis	Energy metabolism	Methanogenesis	Energy metabolism	Pentose phosphate pathway	Energy metabolism	TCA cycle																+		+
ECs0315	yagS	hypothetical protein ECs0315										1.16792			Biosynthesis of cofactors, prosthetic groups, and carriers	Molybdopterin																								+		+
ECs0316	yagT	putative xanthine dehydrogenase iron-sulfur-binding subunit							1.61915			2.22803			Energy metabolism	Electron transport	Protein synthesis	Ribosomal proteins: synthesis and modification		Viral functions	General																			+		+
ECs0320	-	putative receptor							1.09848						Hypothetical proteins	Conserved
ECs0321	-	hypothetical protein ECs0321							1.98534						Hypothetical proteins	Conserved
ECs0322	-	hypothetical protein ECs0322							2.91965						Hypothetical proteins	Conserved
ECs0323	-	hypothetical protein ECs0323							2.72757						Hypothetical proteins	Conserved
ECs0324	ykgK	putative regulator				2.5878			4.83311			2.1907			Unclassified	Role category not yet assigned
ECs0326	ykgL	hypothetical protein ECs0326				1.68441			2.68658			1.03379			#N/A
ECs0327	ykgM	50S ribosomal protein L31 type B										1.40267			Protein synthesis	Ribosomal proteins: synthesis and modification
ECs0328	-	hypothetical protein ECs0328							1.38529						Unclassified	Role category not yet assigned
ECs0329	-	hypothetical protein ECs0329							1.16206						Hypothetical proteins	Conserved
ECs0334	-	hypothetical protein ECs0334							1.36416						No Data	No Data																								-		-
ECs0336	eaeH	putative invasin							1.07503						Cellular processes	Pathogenesis																														+
ECs0340	-	hypothetical protein ECs0340							2.4342						Hypothetical proteins	Conserved
ECs0341	ykgI	hypothetical protein ECs0341							2.27101						Hypothetical proteins	Conserved
ECs0342	ykgC	pyridine nucleotide-disulfide oxidoreductase										1.07728			Energy metabolism	Electron transport																								+		+
ECs0344	ykgE	putative dehydrogenase subunit										1.38583			Hypothetical proteins	Conserved
ECs0345	ykgF	hypothetical protein ECs0345										1.62041			Energy metabolism	Electron transport
ECs0357	betA	choline dehydrogenase							3.307			2.34956	4.43318		Cellular processes	Other																								+		+		+
ECs0358	betB	betaine aldehyde dehydrogenase							4.03254			2.1762	5.10555		Central intermediary metabolism	Other	Energy metabolism	Electron transport	Energy metabolism	Fermentation	Energy metabolism	Glycolysis/gluconeogenesis	Energy metabolism	TCA cycle																+	+	+	+
ECs0359	betI	transcriptional regulator BetI				1.07132			3.68282			2.35508	4.22549		Regulatory functions	Other																								+		+		+
ECs0360	betT	choline transport protein BetT				1.4983			3.98403			2.24086	2.85406		Transport and binding proteins	Other																								+		+		+
ECs0362	-	AidA-I adhesin-like protein							3.42541			2.20843			Cellular processes	Pathogenesis
ECs0363	yahA	hypothetical protein ECs0363							1.68572				3.24171		Energy metabolism	Electron transport																										-
ECs0368	-	hypothetical protein ECs0368							1.04302						Hypothetical proteins	Conserved
ECs0369	yahF	putative oxidoreductase subunit							1.19434						Hypothetical proteins	Conserved
ECs0371	-	hypothetical protein ECs0371	-1.05995									1.29779			#N/A
ECs0372	yahI	putative carbamate kinase							1.0557						Energy metabolism	Amino acids and amines
ECs0379	yahK	putative oxidoreductase										1.45366	4.32299		Central intermediary metabolism	Other																								+		+		+
ECs0383	yahO	hypothetical protein ECs0383							1.22096			1.489			Hypothetical proteins	Conserved																				RpoS regulon				+		+		+
ECs0389	codB	cytosine permease							-2.07501			-1.85952			Transport and binding proteins	Nucleosides, purines and pyrimidines																								-		-
ECs0390	codA	cytosine deaminase							-1.18763						Purines, pyrimidines, nucleosides, and nucleotides	Salvage of nucleosides and nucleotides																								-		-		-
ECs0395	-	galactoside O-acetyltransferase										1.0252			Cellular processes	Toxin production and resistance
ECs0398	lacI	lac repressor							-1.42414						Regulatory functions	Other
ECs0400	-	hypothetical protein ECs0400				-1.09773									Hypothetical proteins	Conserved
ECs0401	mhpR	DNA-binding transcriptional activator MhpR							2.18143						Regulatory functions	Other																												+
ECs0409	yaiL	nucleoprotein/polynucleotide-associated enzyme							-1.44412						Hypothetical proteins	Conserved																								-		-
ECs0410	-	putative esterase										-1.57734			Central intermediary metabolism	Other	Fatty acid and phospholipid metabolism	Degradation
ECs0412	-	regulator protein FrmR										-1.47144			Energy metabolism	Electron transport
ECs0418	-	putative transcription regulator										1.2929			Regulatory functions	Other
ECs0423	hemB	delta-aminolevulinic acid dehydratase										-1.05333			Biosynthesis of cofactors, prosthetic groups, and carriers	Heme, porphyrin, and cobalamin																									-		-
ECs0424	yaiU	putative flagellin structural protein							2.06754			1.01144			Transport and binding proteins	Amino acids, peptides and amines
ECs0425	yaiV	putative DNA-binding transcriptional regulator							1.41698			1.36413			Hypothetical proteins	Conserved																												-
ECs0426	ampH	beta-lactam binding protein AmpH							-1.38397						Unclassified	Role category not yet assigned																								-		-
ECs0428	yaiW	hypothetical protein ECs0428											3.25155		Cell envelope	Other																				RpoE regulon						+
ECs0429	yaiY	hypothetical protein ECs0429				1.07504			3.65651			3.97147			Hypothetical proteins	Conserved																								+		+		+
ECs0431	ddlA	D-alanyl-alanine synthetase A								-1.71652					Cell envelope	Biosynthesis and degradation of murein sacculus and peptidoglycan														Peptidoglycan biosynthesis I (meso-diaminopimelate containing)											-		-
ECs0434	psiF	hypothetical protein ECs0434							2.28093			1.99264			Central intermediary metabolism	Phosphorus compounds																				RpoS regulon				+		+
ECs0436	yaiI	hypothetical protein ECs0436										-1.16318			Energy metabolism	Electron transport
ECs0438	aroL	shikimate kinase II							1.42524						Amino acid biosynthesis	Aromatic amino acid family																										+
ECs0439	yaiA	hypothetical protein ECs0439							2.44624			1.49522	5.61364		Hypothetical proteins	Conserved																				RpoS regulon			+	+		+							+
ECs0440	aroM	hypothetical protein ECs0440							2.079				3.55943		Unknown function	General																								+		+
ECs0444	yajF	putative NAGC-like transcriptional regulator										1.00486			Energy metabolism	Sugars																												+
ECs0445	rdgC	recombination associated protein							-1.39999				2.73988		Hypothetical proteins	Conserved
ECs0447	sbcC	exonuclease subunit SbcC							-2.00351			-1.03497			DNA metabolism	Degradation of DNA																										-
ECs0450	phoR	phosphate regulon sensor protein					3.05295			2.195			3.23965		Regulatory functions	Other
ECs0460	secF	preprotein translocase subunit SecF		1.87884			2.22927			1.76945					Protein fate	Protein and peptide secretion and trafficking																											-
ECs0464	tsx	nucleoside-specific channel-forming protein Tsx		3.67195			3.79766		-1.39383	3.47678			3.35972		Transport and binding proteins	Nucleosides, purines and pyrimidines																				RpoE regulon				-		-		-
ECs0465	yajI	hypothetical protein ECs0465							2.60517			2.75458			Hypothetical proteins	Conserved																				Rcs regulon				+		+
ECs0470	thiL	thiamine monophosphate kinase							-1.44427			-1.42017			Biosynthesis of cofactors, prosthetic groups, and carriers	Thiamine																				RpoH regulon
ECs0471	pgpA	phosphatidylglycerophosphatase A							-1.12159			-1.14611			Hypothetical proteins	Conserved														Phospholipid biosynthesis I						RpoH regulon								-
ECs0473	yajO	putative NAD(P)H-dependent xylose reductase							1.52993			1.48018	3.9238		Unknown function	General																				RpoS regulon				+	+	+	+	+
ECs0477	thiI	thiamine biosynthesis protein ThiI							-1.1807			-1.38659			Purines, pyrimidines, nucleosides, and nucleotides	Pyrimidine ribonucleotide biosynthesis																									-		-
ECs0480	yajQ	putative nucleotide-binding protein							-1.11997						Hypothetical proteins	Conserved																								-		-	-
ECs0487	ampG	muropeptide transporter							-1.07474						Cellular processes	Adaptations to atypical conditions
ECs0488	yajG	hypothetical protein ECs0488								1.22951					Regulatory functions	Other	Viral functions	General																									-
ECs0493	lon	DNA-binding ATP-dependent protease La											1.47896		Protein fate	Degradation of proteins, peptides, and glycopeptides																				RpoH regulon	RpoE regulon
ECs0497	ybaW	hypothetical protein ECs0497							1.84818			1.34874			Hypothetical proteins	Conserved																								+		+
ECs0498	queC	queuosine biosynthesis protein QueC							-1.39282						Cellular processes	Detoxification
ECs0499	ybaE	hypothetical protein ECs0499										1.51581			Transport and binding proteins	Unknown substrate
ECs0503	mdlB	putative multidrug transporter membrane\ATP-binding components		1.91498											Unclassified	Role category not yet assigned
ECs0507	ybaY	glycoprotein/polysaccharide metabolism				1.91427			5.40724			3.50705	6.28344		Regulatory functions	Other	Viral functions	General																		RpoS regulon				+	+	+	+	+
ECs0509	ybaA	hypothetical protein ECs0509				1.84797			2.42995						Hypothetical proteins	Conserved																										+
ECs0512	ylaD	maltose O-acetyltransferase				1.51349			3.20614			1.34569			Amino acid biosynthesis	Aspartate family	Energy metabolism	Sugars
ECs0513	hha	hemolysin expression-modulating protein							1.41713						Protein fate	Protein modification and repair	Viral functions	General																												-
ECs0514	ybaJ	hypothetical protein ECs0514							1.07942						Hypothetical proteins	Conserved																				CpxRA regulon
ECs0518	aefA	potassium efflux protein KefA		3.04141			3.29872			3.43337			3.8111		Unknown function	General																										-
ECs0521	ybaN	hypothetical protein ECs0521										-1.5037			Hypothetical proteins	Conserved
ECs0522	apt	adenine phosphoribosyltransferase										-1.33756			Purines, pyrimidines, nucleosides, and nucleotides	Salvage of nucleosides and nucleotides																									-	-	-
ECs0526	htpG	heat shock protein 90							1.52621						Protein fate	Protein folding and stabilization																				RpoH regulon	RpoE regulon				-		-
ECs0529	aes	acetyl esterase							1.37595			1.22077			Fatty acid and phospholipid metabolism	Degradation
ECs0530	gsk	inosine-guanosine kinase							-1.4598						Purines, pyrimidines, nucleosides, and nucleotides	Salvage of nucleosides and nucleotides																										-	-
ECs0532	fsr	fosmidomycin resistance protein							-1.28339			-1.2094			Cellular processes	Toxin production and resistance
ECs0534	ybaK	hypothetical protein ECs0534							-1.24051						Hypothetical proteins	Conserved																								-		-
ECs0537	copA	copper exporting ATPase							2.44526			2.17883	3.54976		Transport and binding proteins	Cations and iron carrying compounds																								+		+					+
ECs0538	ybaS	glutaminase							2.37576			1.71884			Hypothetical proteins	Conserved																				RpoS regulon				+		+		+
ECs0539	ybaT	putative amino acid/amine transport protein							2.12172			1.34716			Transport and binding proteins	Amino acids, peptides and amines																				RpoS regulon				+		+
ECs0540	-	putative outer membrane transport protein							1.99776						Cellular processes	Other																										+
ECs0541	-	hypothetical protein ECs0541							1.90337						Hypothetical proteins	Conserved																								+		+
ECs0552	qmcA	putative protease											3.25455		Unclassified	Role category not yet assigned
ECs0560	ylbH	RhsD				1.16476									Unknown function	General
ECs0561	-	hypothetical protein ECs0561				1.72203			1.44412						Hypothetical proteins	Conserved
ECs0564	-	tRNA 2-selenouridine synthase							-1.00832						Protein synthesis	tRNA and rRNA base modification
ECs0579	allD	ureidoglycolate dehydrogenase							1.0078						Unclassified	Role category not yet assigned
ECs0584	purK	phosphoribosylaminoimidazole carboxylase ATPase subunit											2.58219		Purines, pyrimidines, nucleosides, and nucleotides	Purine ribonucleotide biosynthesis
ECs0586	lpxH	UDP-2,3-diacylglucosamine hydrolase							-1.07724			-1.0902			Hypothetical proteins	Conserved														Superpathway of lipopolysaccharide biosynthesis	Superpathway of KDO2-lipid A biosynthesis
ECs0587	ppiB	peptidyl-prolyl cis-trans isomerase B (rotamase B)							-1.52318	-1.20729					Protein fate	Protein folding and stabilization																									-		-
ECs0589	ybcI	hypothetical protein ECs0589							1.26926			1.63722			Hypothetical proteins	Conserved																								+		+
ECs0591	folD	bifunctional 5,10-methylene-tetrahydrofolate dehydrogenase/ 5,10-methylene-tetrahydrofolate cyclohydrolase							-1.48513						Biosynthesis of cofactors, prosthetic groups, and carriers	Folic acid																												-
ECs0608	cusS	sensor kinase CusS							-1.22884						Cell envelope	Other
ECs0609	cusR	DNA-binding transcriptional activator CusR							-1.21834				3.36326		Regulatory functions	Other
ECs0615	ybdG	putative transport		2.89477						2.06021			4.11647		Energy metabolism	Electron transport
ECs0616	nfnB	dihydropteridine reductase							-1.32908			-1.41957			Central intermediary metabolism	Other	Energy metabolism	Electron transport																						-	-	-	-		-
ECs0623	fepA	outer membrane receptor FepA		2.75621			2.50356					-2.30463			Transport and binding proteins	Cations and iron carrying compounds																														-
ECs0624	fes	enterobactin/ferric enterobactin esterase							1.57513			-1.2676			Transport and binding proteins	Cations and iron carrying compounds																														+
ECs0625	entF	enterobactin synthase subunit F										-1.29267			Unclassified	Role category not yet assigned																											-
ECs0627	fepC	iron-enterobactin transporter ATP-binding protein										-1.97346			Transport and binding proteins	Cations and iron carrying compounds
ECs0628	fepG	iron-enterobactin transporter permease										-1.80793			Transport and binding proteins	Cations and iron carrying compounds
ECs0629	fepD	iron-enterobactin transporter membrane protein										-1.82498			Unclassified	Role category not yet assigned
ECs0630	ybdA	enterobactin exporter EntS					2.24598			2.2351					Cell envelope	Other																												+
ECs0631	fepB	iron-enterobactin transporter periplasmic binding protein							2.3156						Transport and binding proteins	Amino acids, peptides and amines	Transport and binding proteins	Carbohydrates, organic alcohols, and acids
ECs0641	-	hypothetical protein ECs0641							1.02301						Central intermediary metabolism	Sulfur metabolism
ECs0642	ybdO	putative transcriptional regulator LYSR-type							2.28998						Hypothetical proteins	Conserved																										+		+
ECs0646	uspG	hypothetical protein ECs0646								2.20147					Amino acid biosynthesis	Serine family	Unknown function	General																						-		-			+	+
ECs0647	ybdR	putative oxidoreductase							3.99834			4.22541	4.87288		Unclassified	Role category not yet assigned																								+		+		+
ECs0648	-	hypothetical protein ECs0648							2.57993			1.97601			#N/A																									+		+
ECs0650	rna	ribonuclease I							-1.11605			-1.22421			Unclassified	Role category not yet assigned																								-		-
ECs0658	citA	putative sensor-type protein							2.11053						Transport and binding proteins	Carbohydrates, organic alcohols, and acids
ECs0659	citB	two-component response regulator DpiA							1.59883						Regulatory functions	Other																												-
ECs0660	dcuC	C4-dicarboxylate transporter DcuC							1.36569						Transport and binding proteins	Carbohydrates, organic alcohols, and acids
ECs0661	-	palmitoyl transferase				2.36807			4.01811			1.27347			Hypothetical proteins	Conserved
ECs0664	-	putative amidase							1.29415						Unclassified	Role category not yet assigned
ECs0665	tatE	twin arginine translocase protein E							-1.18581						Unclassified	Role category not yet assigned
ECs0667	ybeF	putative DNA-binding transcriptional regulator							2.34135						Energy metabolism	Other	Regulatory functions	Other
ECs0669	ybeD	hypothetical protein ECs0669							1.90788				1.70444		Hypothetical proteins	Conserved																				RpoH regulon
ECs0672	mrdB	cell wall shape-determining protein		2.44393			2.38101						3.0272		Cell envelope	Biosynthesis and degradation of murein sacculus and peptidoglycan
ECs0673	mrdA	penicillin-binding protein 2		3.66515			4.11109			3.38549			4.1632		Cell envelope	Biosynthesis and degradation of murein sacculus and peptidoglycan																															-
ECs0676	phpB	PhpB							-1.04158						Unclassified	Role category not yet assigned
ECs0681	ybeL	hypothetical protein ECs0681							1.66282			2.21306	6.28185		Hypothetical proteins	Conserved																				RpoS regulon				+		+	+	+
ECs0682	-	hypothetical protein ECs0682							1.95211						Hypothetical proteins	Conserved
ECs0693	gltJ	glutamate/aspartate transport system permease							1.3647			1.20059			Transport and binding proteins	Amino acids, peptides and amines																								+		+		+
ECs0694	ybeJ	glutamate and aspartate transporter subunit							1.73704			1.58696			Transport and binding proteins	Amino acids, peptides and amines	Transport and binding proteins	Carbohydrates, organic alcohols, and acids																						+		+
ECs0695	cutE	apolipoprotein N-acyltransferase		2.18587			2.72839								Protein fate	Protein modification and repair																				RpoH regulon
ECs0699	miaB	hypothetical protein ECs0699								-1.09772					Protein synthesis	tRNA and rRNA base modification
ECs0721	speF	ornithine decarboxylase										1.12228			Central intermediary metabolism	Polyamine biosynthesis
ECs0728	ybfA	hypothetical protein ECs0728										2.50452			Hypothetical proteins	Conserved																										+
ECs0730	-	hypothetical protein ECs0730				1.26059			1.63862			1.76675			Hypothetical proteins	Conserved
ECs0732	ybgA	hypothetical protein ECs0732							2.94273			3.10344	5.25541		Hypothetical proteins	Conserved																				RpoS regulon				+		+		+
ECs0733	phrB	deoxyribodipyrimidine photolyase										1.17009			DNA metabolism	DNA replication, recombination, and repair																								+		+
ECs0735	ybgI	putative hydrolase-oxidase											4.89018		Hypothetical proteins	Conserved
ECs0737	ybgK	putative carboxylase											3.21339		Unknown function	General
ECs0744	-	putative fimbrial-like protein				2.05473			3.87838			2.28706			Cell envelope	Surface structures																								+		+
ECs0745	gltA	type II citrate synthase							2.92377			2.72881	4.28796		Energy metabolism	TCA cycle														TCA cycle and glyoxylate bypass	Mix acid fermentation									+		+	+	+
ECs0746	sdhC	succinate dehydrogenase cytochrome b556 large membrane subunit							1.82894			1.41643			Energy metabolism	Anaerobic	Energy metabolism	Electron transport												TCA cycle and glyoxylate bypass				Oxidative phosphorylation						+		+		+			-
ECs0747	sdhD	succinate dehydrogenase cytochrome b556 small membrane subunit							1.93863			1.72946			Energy metabolism	TCA cycle														TCA cycle and glyoxylate bypass				Oxidative phosphorylation						+		+		+			-
ECs0748	sdhA	succinate dehydrogenase flavoprotein subunit		2.55027			2.99353		1.33138	2.77137		1.40017	4.94123		Energy metabolism	Electron transport														TCA cycle and glyoxylate bypass				Oxidative phosphorylation						+	+	+		+
ECs0749	sdhB	succinate dehydrogenase iron-sulfur subunit								2.69807			4.4322		Energy metabolism	TCA cycle														TCA cycle and glyoxylate bypass				Oxidative phosphorylation						+		+		+
ECs0750	-	hypothetical protein ECs0750										2.00544			Hypothetical proteins	Conserved																								+		+
ECs0751	sucA	2-oxoglutarate dehydrogenase E1 component											4.34101		Energy metabolism	TCA cycle														TCA cycle and glyoxylate bypass										+	+	+		+
ECs0752	sucB	dihydrolipoamide succinyltransferase											3.24732		Energy metabolism	TCA cycle														TCA cycle and glyoxylate bypass										+			-
ECs0753	sucC	succinyl-CoA synthetase subunit beta											2.8333		Energy metabolism	TCA cycle														TCA cycle and glyoxylate bypass										+		+		+
ECs0754	sucD	succinyl-CoA synthetase subunit alpha										1.59024	2.8578		Energy metabolism	TCA cycle														TCA cycle and glyoxylate bypass										+		+		+			-
ECs0755	-	putative transcription regulator							2.23823						Regulatory functions	Other
ECs0759	-	hypothetical protein ECs0759										1.15001			No Data	No Data
ECs0766	-	hypothetical protein ECs0766										1.19497			No Data	No Data
ECs0768	cydA	cytochrome d terminal oxidase polypeptide subunit I		1.64139											Energy metabolism	Electron transport																		Oxidative phosphorylation								-
ECs0770	ybgE	hypothetical protein ECs0770							-1.16621						Cell envelope	Other
ECs0771	ybgC	acyl-CoA thioester hydrolase YbgC							-1.44243			-1.09744			Hypothetical proteins	Conserved																												-
ECs0772	tolQ	colicin uptake protein TolQ		3.3328			3.4261			2.71268		-1.05692	3.47191		Unclassified	Role category not yet assigned																												-
ECs0773	tolR	colicin uptake protein TolR		-4.22266			-4.22266			-4.22266		-1.1362	-4.22266		Cellular processes	Toxin production and resistance																											-	-
ECs0775	tolB	translocation protein TolB		-1.08056											Transport and binding proteins	Amino acids, peptides and amines	Transport and binding proteins	Carbohydrates, organic alcohols, and acids																							-		-
ECs0776	pal	peptidoglycan-associated outer membrane lipoprotein		3.15151			3.28461			3.08853			3.27174		Cell envelope	Biosynthesis and degradation of murein sacculus and peptidoglycan	Cell envelope	Other
ECs0778	nadA	quinolinate synthetase										-1.2201			Biosynthesis of cofactors, prosthetic groups, and carriers	Pyridine nucleotides
ECs0780	zitB	zinc transporter ZitB							3.35686						Transport and binding proteins	Cations and iron carrying compounds																								+		+
ECs0781	-	putative homeobox protein							6.47197			4.47635			Hypothetical proteins	Conserved																								+		+
ECs0784	galM	galactose-1-epimerase										1.33813			Energy metabolism	Sugars																									-			+
ECs0785	galK	galactokinase										1.02542	4.80923		Energy metabolism	Sugars																									+	+	+			+
ECs0786	galT	galactose-1-phosphate uridylyltransferase										1.2018			Energy metabolism	Sugars																								+		+				+
ECs0787	galE	UDP-galactose-4-epimerase					-2.60261			-2.60261		1.27843	3.54046		Cell envelope	Biosynthesis and degradation of surface polysaccharides and lipopolysaccharides	Energy metabolism	Sugars	Purines, pyrimidines, nucleosides, and nucleotides	Sugar-nucleotide biosynthesis and conversions																				+		+				+
ECs0791	modA	molybdate transporter periplasmic protein										-2.80897			Transport and binding proteins	Anions																								-		-		-
ECs0792	modB	molybdate ABC transporter permease protein										-1.92257			Transport and binding proteins	Anions																								-		-
ECs0793	modC	molybdate transporter ATP-binding protein					3.07265					-1.29021			Transport and binding proteins	Anions																								-
ECs0794	ybhA	phosphotransferase							-1.14637			-1.01323			Hypothetical proteins	Conserved														Glycolysis	Gluconeogenesis
ECs0795	ybhE	6-phosphogluconolactonase		-3.80952						-3.80952			2.54304		Energy metabolism	Pentose phosphate pathway														Pentose phosphate pathway						RpoS regulon				+		+		+
ECs0814	-	putative outer membrane protein		3.24258			3.19337		1.98561	3.20932			4.23994		No Data	No Data
ECs0816	-	hypothetical protein ECs0816							1.1535						Hypothetical proteins	Conserved																								-		-
ECs0824	-	hypothetical protein ECs0824										1.33841			No Data	No Data
ECs0845	-	hypothetical protein ECs0845										1.31717			DNA metabolism	DNA replication, recombination, and repair	Mobile and extrachromosomal element functions	Transposon functions
ECs0848	-	hypothetical protein ECs0848				1.39046			2.55034						No Data	No Data
ECs0849	-	hypothetical protein ECs0849				1.04821			2.53184			1.1048			#N/A
ECs0851	ybhB	putative kinase inhibitor protein											4.03015		Hypothetical proteins	Conserved																												+
ECs0857	uvrB	excinuclease ABC subunit B											2.66471		DNA metabolism	DNA replication, recombination, and repair																												+
ECs0858	-	putative structural protein							-1.2665						Unclassified	Role category not yet assigned
ECs0862	moaD	molybdopterin synthase small subunit							-1.43373						Biosynthesis of cofactors, prosthetic groups, and carriers	Molybdopterin
ECs0863	moaE	molybdopterin synthase large subunit							-1.34811						Biosynthesis of cofactors, prosthetic groups, and carriers	Molybdopterin
ECs0865	-	hypothetical protein ECs0865							1.44496			1.35798			Energy metabolism	Electron transport
ECs0866	-	hypothetical protein ECs0866							1.83307			1.67062			Hypothetical proteins	Conserved																								+		+
ECs0867	ybhO	cardiolipin synthase 2							3.01777			2.53254	3.07288		Cellular processes	Toxin production and resistance	Fatty acid and phospholipid metabolism	Degradation												Phospholipid biosynthesis I										+		+	+	+
ECs0868	ybhP	hypothetical protein ECs0868							4.9517			4.67409			DNA metabolism	DNA replication, recombination, and repair	DNA metabolism	Restriction/modification																						+		+		+
ECs0870	ybhR	hypothetical protein ECs0870											2.72701		Hypothetical proteins	Conserved																								+		+		+
ECs0872	ybhF	putative ATP-binding component of a transport system											2.46162		Transport and binding proteins	Amino acids, peptides and amines	Transport and binding proteins	Unknown substrate																						+		+
ECs0873	ybhG	hypothetical protein ECs0873		3.43459			3.3803		1.23459			1.04229	4.06159		Cell envelope	Other	Unknown function	General																						+		+
ECs0874	ybiH	putative DNA-binding transcriptional regulator							1.59512						Regulatory functions	Other																								+		+		+
ECs0875	rhlE	ATP-dependent RNA helicase RhlE										-1.39561			Transcription	Transcription factors																									-
ECs0879	ybiC	hypothetical protein ECs0879										2.16688	3.15071		Unclassified	Role category not yet assigned																								+		+		+
ECs0880	-	hypothetical protein ECs0880							2.29154						Hypothetical proteins	Conserved
ECs0882	ybiX	putative hydroxylase							-1.39361			-1.3454			Hypothetical proteins	Conserved																				RpoE regulon
ECs0883	fiu	catecholate siderophore receptor Fiu		2.33309			2.52078		-1.16807			-2.94312			Cellular processes	Other	Transport and binding proteins	Cations and iron carrying compounds	Viral functions	General																						-
ECs0884	mcbA	hypothetical protein ECs0884										1.50129			Hypothetical proteins	Conserved																										+
ECs0885	rlmF	putative SAM-dependent methyltransferase							-1.59365			-1.27975			Hypothetical proteins	Conserved																								-		-
ECs0886	ybiO	hypothetical protein ECs0886							2.87547			2.44028	2.89091		Energy metabolism	Electron transport																				RpoS regulon				+		+
ECs0887	glnQ	glutamine ABC transporter ATP-binding protein		4.63325			4.27731			3.51612					Transport and binding proteins	Amino acids, peptides and amines																								-				-
ECs0888	glnP	glutamine ABC transporter permease protein										-1.53281			Transport and binding proteins	Amino acids, peptides and amines																								-
ECs0889	glnH	glutamine ABC transporter periplasmic protein		-4.57505			-4.57505			-4.57505					Transport and binding proteins	Amino acids, peptides and amines																								-	-		-
ECs0890	dps	DNA starvation/stationary phase protection protein Dps							3.92776	5.71		4.1581	7.16674		Cellular processes	Adaptations to atypical conditions																				RpoS regulon			+	+	+	+	+	+		+	+	+	+
ECs0891	-	threonine and homoserine efflux system							-1.01814						Cell envelope	Other
ECs0892	ompX	outer membrane protein X		1.92332			1.91766			1.8755					Cell envelope	Other																				RpoE regulon
ECs0893	-	hypothetical protein ECs0893										-1.04305			Cell envelope	Other																								-		-
ECs0896	ybiS	hypothetical protein ECs0896		-1.42072					1.49507						Hypothetical proteins	Conserved																											-
ECs0898	ybiU	hypothetical protein ECs0898							1.53065				3.73152		Hypothetical proteins	Conserved
ECs0915	yliG	hypothetical protein ECs0915							-1.69248			-1.71745			Hypothetical proteins	Conserved																									-		-	-
ECs0916	bssR	biofilm formation regulatory protein BssR										2.99065			Hypothetical proteins	Conserved																										+
ECs0917	yliI	putative dehydrogenase							1.63719			2.01574			Hypothetical proteins	Conserved																								+		+
ECs0918	yliJ	putative transferase											4.37117		Unclassified	Role category not yet assigned																								+	+	+	+
ECs0919	dacC	D-alanyl-D-alanine carboxypeptidase fraction C							1.16548						Cell envelope	Biosynthesis and degradation of murein sacculus and peptidoglycan																								+				+
ECs0922	cmr	proton motive force efflux pump							-1.9252			-2.19342			Cellular processes	Toxin production and resistance																								-		-		-
ECs0928	ybjM	hypothetical protein ECs0928							1.79752						Hypothetical proteins	Conserved																							-										+
ECs0929	grxA	glutaredoxin 1							-1.38496			-1.44202			Purines, pyrimidines, nucleosides, and nucleotides	2'-Deoxyribonucleotide metabolism																							-	-		-							+
ECs0932	rimK	ribosomal protein S6 modification protein										-1.23415			Protein synthesis	Ribosomal proteins: synthesis and modification																										-		+
ECs0938	ybjO	hypothetical protein ECs0938							1.14319						Hypothetical proteins	Conserved																								+				-
ECs0944	artM	arginine transporter permease subunit ArtM		3.70416			4.46239			3.8969			5.07086		Transport and binding proteins	Amino acids, peptides and amines																				RpoS regulon
ECs0945	artQ	arginine transporter permease subunit ArtQ											3.41598		Transport and binding proteins	Amino acids, peptides and amines
ECs0946	artI	arginine 3rd transport system periplasmic binding protein					-3.52244			-3.52244					Transport and binding proteins	Amino acids, peptides and amines																				RpoS regulon					-		-
ECs0947	artP	arginine transporter ATP-binding subunit											2.92644		Transport and binding proteins	Amino acids, peptides and amines																				RpoS regulon							-
ECs0948	ybjP	putative lipoprotein							2.18149			2.00815	3.81179		Cell envelope	Other																				RpoS regulon				+		+		+
ECs0949	-	hypothetical protein ECs0949										1.64124			No Data	No Data
ECs0950	-	hypothetical protein ECs0950				1.40085			1.39318			1.10663			No Data	No Data
ECs0952	ybjQ	hypothetical protein ECs0952							1.17907			1.73941			Unclassified	Role category not yet assigned																								+
ECs0953	ybjR	putative regulator							1.38056			1.80195	3.81167		Cell envelope	Biosynthesis and degradation of murein sacculus and peptidoglycan																								+
ECs0957	poxB	pyruvate dehydrogenase							7.16866			4.13891	5.49121		Energy metabolism	Sugars																				RpoS regulon				+		+		+				+
ECs0960	-	putative surface protein							-1.52437						Hypothetical proteins	Conserved
ECs0964	macA	macrolide transporter subunit MacA					2.38563						3.02378		Cell envelope	Other
ECs0965	macB	macrolide transporter ATP-binding /permease protein							1.5351						Transport and binding proteins	Amino acids, peptides and amines	Transport and binding proteins	Unknown substrate
ECs0966	cspD	stationary phase/starvation inducible regulatory protein CspD										1.79192			Cellular processes	Adaptations to atypical conditions	Unknown function	General
ECs0968	clpA	ATP-dependent Clp protease ATP-binding subunit										1.07789			Protein fate	Degradation of proteins, peptides, and glycopeptides																								+		+
ECs0970	aat	leucyl/phenylalanyl-tRNA--protein transferase							-1.28558						Protein fate	Protein modification and repair
ECs0971	cydC	cysteine/glutathione ABC transporter membrane/ATP-binding component							-1.48463				2.63076		Energy metabolism	Electron transport	Transport and binding proteins	Unknown substrate																							+
ECs0972	cydD	cysteine/glutathione ABC transporter membrane/ATP-binding component		3.08415			3.34538		-1.30548	3.22663			3.45238		Energy metabolism	Electron transport	Transport and binding proteins	Unknown substrate
ECs0975	ftsK	DNA translocase FtsK							1.03776				2.31415		Unclassified	Role category not yet assigned																															-
ECs0976	lolA	outer-membrane lipoprotein carrier protein		-3.94177					1.46802				1.96027		Protein fate	Protein and peptide secretion and trafficking																									-		-
ECs0977	ycaJ	recombination factor protein RarA							1.01456						Unknown function	General																								+		+
ECs0982	ycaC	hypothetical protein ECs0982							1.37576			3.68394	4.55291		Protein fate	Degradation of proteins, peptides, and glycopeptides																				RpoS regulon				+	+	+		+
ECs0983	ycaD	putative MFS family transporter protein							-1.45786						Transport and binding proteins	Amino acids, peptides and amines	Transport and binding proteins	Unknown substrate																								-		-
ECs0985	pflA	pyruvate formate lyase-activating enzyme 1							-1.05601						Energy metabolism	Fermentation	Protein fate	Protein modification and repair																						-
ECs0986	pflB	formate acetyltransferase 1										1.12425	1.73453		Energy metabolism	Fermentation														Mix acid fermentation														+
ECs0987	focA	formate transporter		3.83641			3.96535						4.1211		Transport and binding proteins	Carbohydrates, organic alcohols, and acids
ECs0988	ycaO	hypothetical protein ECs0988							-1.17232			-1.4442			Energy metabolism	Electron transport																									-		-	-
ECs0989	ycaP	hypothetical protein ECs0989							1.79324			1.58006			Hypothetical proteins	Conserved																								+		+
ECs0996	-	hypothetical protein ECs0996							1.29703						Cellular processes	DNA transformation
ECs0997	msbA	lipid transporter ATP-binding/permease protein		2.54165			2.86076			2.66258			2.83065		Transport and binding proteins	Other																											-
ECs1001	kdsB	3-deoxy-manno-octulosonate cytidylyltransferase							-1.26539						Cell envelope	Biosynthesis and degradation of surface polysaccharides and lipopolysaccharides														Superpathway of lipopolysaccharide biosynthesis	Superpathway of KDO2-lipid A biosynthesis																-
ECs1007	mukB	cell division protein MukB											1.71064		Cellular processes	Cell division																											-
ECs1008	ycbB	hypothetical protein ECs1008							1.25642						Protein fate	Degradation of proteins, peptides, and glycopeptides																								+		+		+
ECs1009	ycbK	hypothetical protein ECs1009										1.17926			Hypothetical proteins	Conserved																				RpoE regulon								+
ECs1012	ompF	outer membrane protein F							-1.63407						Cell envelope	Other																				RpoE regulon						-		-			-
ECs1014	pncB	nicotinate phosphoribosyltransferase										-1.17964			Purines, pyrimidines, nucleosides, and nucleotides	Salvage of nucleosides and nucleotides																									-		-
ECs1019	ssuA	alkanesulfonate transporter substrate-binding subunit										1.14087			Hypothetical proteins	Conserved
ECs1021	ycbQ	putative fimbrial-like protein				2.3242			3.71738						Cell envelope	Other	Cell envelope	Surface structures
ECs1022	ycbR	putative chaperone				1.18364			3.27518						Unclassified	Role category not yet assigned
ECs1030	ycbW	hypothetical protein ECs1030										2.05358			Hypothetical proteins	Conserved																								+		+		+
ECs1032	ycbY	23S rRNA m(2)G2445 methyltransferase							-1.0844			-1.04455			Energy metabolism	Electron transport																									-		-
ECs1033	-	ABC transporter ATPase component							-1.1682			-1.19278			Transport and binding proteins	Amino acids, peptides and amines	Transport and binding proteins	Unknown substrate																							-		-
ECs1034	pqiA	paraquat-inducible protein A							-1.191			-1.15181			Hypothetical proteins	Conserved																				RpoE regulon								+
ECs1035	pqiB	paraquat-inducible protein B		3.48464			3.09302			2.76667			3.73292		Cellular processes	Detoxification																				RpoE regulon								+
ECs1036	ymbA	hypothetical protein ECs1036							-1.05802						Cell envelope	Other																				RpoE regulon
ECs1037	rmf	ribosome modulation factor										4.76421			Transcription	Transcription factors																								+		+		+
ECs1039	ycbZ	putative ATP-dependent protease		2.44596			2.28881						2.27829		Protein fate	Degradation of proteins, peptides, and glycopeptides
ECs1042	sulA	SOS cell division inhibitor				1.2769			3.65281			1.91223			Cellular processes	Cell division																								+		+
ECs1043	yccR	hypothetical protein ECs1043				1.21935			2.3791						Hypothetical proteins	Conserved
ECs1045	yccF	hypothetical protein ECs1045							-1.39028						Hypothetical proteins	Conserved
ECs1046	helD	DNA helicase IV											2.84128		DNA metabolism	DNA replication, recombination, and repair
ECs1051	rlmI	putative oxidoreductase							-1.23819						Hypothetical proteins	Conserved																									-		-
ECs1057	-	hypothetical protein ECs1057							1.29271						Hypothetical proteins	Conserved
ECs1057	-	hypothetical protein ECs1057							1.06426						Hypothetical proteins	Conserved
ECs1058	-	hypothetical protein ECs1058							1.50285			1.08611			Hypothetical proteins	Conserved
ECs1059	-	putative cell division inhibition protein										1.14757			Hypothetical proteins	Conserved
ECs1072	-	hypothetical protein ECs1072							-1.57389						#N/A																											-
ECs1076	-	hypothetical protein ECs1076				-1.80791			-1.94597			-1.31465			No Data	No Data																								-		-
ECs1114	-	putative tail length tape measure protein										1.0995			Viral functions	General
ECs1126	-	EspF-like protein				1.60212			3.90441						Unclassified	Role category not yet assigned
ECs1137	yccC	cryptic autophosphorylating protein tyrosine kinase Etk		2.22929					-1.31021	1.87017		-2.68133			Transport and binding proteins	Carbohydrates, organic alcohols, and acids																								-	-	-	-
ECs1138	etp	phosphotyrosine-protein phosphatase							-1.76017			-2.74468			Energy metabolism	Sugars																								-		-
ECs1139	yccZ	hypothetical protein ECs1139							-1.71336			-2.87729			Cell envelope	Biosynthesis and degradation of surface polysaccharides and lipopolysaccharides																								-	-	-	-				-
ECs1140	-	hypothetical protein ECs1140		3.76215			3.14061		-1.47872	2.4115		-1.80921			Regulatory functions	Other	Viral functions	General																						-		-
ECs1141	ymcB	hypothetical protein ECs1141		2.95955					-1.89193			-1.8017			Hypothetical proteins	Conserved																								-		-
ECs1142	ymcC	putative regulator		4.41257			4.34863		-1.07232			-1.78758			Cell envelope	Biosynthesis and degradation of surface polysaccharides and lipopolysaccharides																								-		-
ECs1144	cspH	cold shock-like protein							-1.64053			-1.12358			Cellular processes	Adaptations to atypical conditions																								-
ECs1158	agp	glucose-1-phosphatase/inositol phosphatase							1.74543			2.05692			Energy metabolism	Sugars																								+		+
ECs1159	yccJ	hypothetical protein ECs1159							2.49183			1.37434			Hypothetical proteins	Conserved																				RpoS regulon				+		+	+	+
ECs1196	-	putative DNA methylase										1.11503			Biosynthesis of cofactors, prosthetic groups, and carriers	Heme, porphyrin, and cobalamin	DNA metabolism	DNA replication, recombination, and repair
ECs1210	-	hypothetical protein ECs1210										-1.04225			#N/A																									-		-
ECs1217	borW	Bor precursor							-1.77715			-1.45925			Unknown function	General																								-	-	-	-
ECs1228	-	putative tail fiber protein							-1.00455						Unclassified	Role category not yet assigned
ECs1229	-	hypothetical protein ECs1229							-1.22688						DNA metabolism	DNA replication, recombination, and repair	Mobile and extrachromosomal element functions	Transposon functions
ECs1237	-	hypothetical protein ECs1237							-1.66066			-1.28253			Hypothetical proteins	Conserved																								-		-
ECs1244	-	hypothetical protein ECs1244		-6.33919					-2.42001	-6.33919					Hypothetical proteins	Conserved																								-	-	-	-
ECs1251	-	putative anti-repressor protein							1.06078			-1.07852			Unclassified	Role category not yet assigned																								-
ECs1260	putA	trifunctional transcriptional regulator/proline dehydrogenase/pyrroline-5-carboxylate dehydrogenase											3.7933		Energy metabolism	Amino acids and amines
ECs1261	putP	major sodium/proline symporter							-1.1095			-1.4026			Transport and binding proteins	Amino acids, peptides and amines																												-
ECs1263	efeU	putative cytochrome							-2.14785			-2.41317			Hypothetical proteins	Conserved																								-		-					-
ECs1263	efeU	putative cytochrome							-1.58195			-2.04695			Hypothetical proteins	Conserved																								-		-					-
ECs1264	efeO	hypothetical protein ECs1264		-3.91942			-3.91942		-2.4465	-3.91942		-2.91272	-1.16841		Transport and binding proteins	Cations and iron carrying compounds																								-	-	-	-
ECs1265	efeB	hypothetical protein ECs1265							-2.18642			-2.10241			Cell envelope	Other																								-		-
ECs1269	ycdR	hypothetical protein ECs1269				-1.2843									Regulatory functions	Other	Viral functions	General																						+
ECs1270	pgaA	outer membrane protein PgaA							2.58596						Unclassified	Role category not yet assigned																								+
ECs1271	ycdT	hypothetical protein ECs1271							1.02692						Unclassified	Role category not yet assigned
ECs1273	-	FidL-like protein				2.29015			2.92775			2.66337			Unclassified	Role category not yet assigned																										+
ECs1274	-	putative transcriptional regulator				2.20144			2.83074			3.03736			Cellular processes	Toxin production and resistance																								+		+
ECs1275	-	putative oxidoreductase							1.38802						Unknown function	General
ECs1298	-	hypothetical protein ECs1298							1.06825						Hypothetical proteins	Conserved
ECs1300	-	hypothetical protein ECs1300				1.55475			1.4388			1.31243			No Data	No Data																								-
ECs1301	-	transposase				1.03264			1.98173			1.68639			Mobile and extrachromosomal element functions	Transposon functions
ECs1303	-	hypothetical protein ECs1303							1.4925						Hypothetical proteins	Conserved
ECs1304	-	hypothetical protein ECs1304							2.51983			1.28472			No Data	No Data
ECs1312	-	putative complement resistance protein precursor										1.09222			Cellular processes	DNA transformation	DNA metabolism	DNA replication, recombination, and repair	Unknown function	General
ECs1317	-	putative outer membrane protein					2.2137			2.20289					Cell envelope	Other																								-		-
ECs1322	ureA1	urease subunit gamma										-1.07258			Central intermediary metabolism	Nitrogen metabolism																										-
ECs1323	-	urease subunit beta										-1.04781			Central intermediary metabolism	Nitrogen metabolism																										-
ECs1325	-	urease accessory protein UreE							-1.20986				4.59161		Central intermediary metabolism	Nitrogen metabolism																										-
ECs1327	ureG1	UreG							-1.43482						Central intermediary metabolism	Nitrogen metabolism																										-
ECs1330	-	50S ribosomal protein L31 type B											2.7047		Protein synthesis	Ribosomal proteins: synthesis and modification																								-		-
ECs1334	-	hypothetical protein ECs1334				1.58963			2.70854						#N/A
ECs1335	-	hypothetical protein ECs1335				1.58104			4.33162			1.15288			#N/A																											+
ECs1336	-	hypothetical protein ECs1336							3.39731						Unclassified	Role category not yet assigned																										+
ECs1336	-	hypothetical protein ECs1336							2.67656						Unclassified	Role category not yet assigned																										+
ECs1337	-	hypothetical protein ECs1337							2.73945						Unclassified	Role category not yet assigned
ECs1342	-	hypothetical protein ECs1342							1.03557						No Data	No Data
ECs1344	-	hypothetical protein ECs1344							1.51459						No Data	No Data
ECs1345	-	hypothetical protein ECs1345							1.29043						Hypothetical proteins	Conserved
ECs1346	-	hypothetical protein ECs1346							1.60927						Hypothetical proteins	Conserved
ECs1347	-	hypothetical protein ECs1347							2.07043						Hypothetical proteins	Conserved
ECs1348	-	hypothetical protein ECs1348							1.65029						Hypothetical proteins	Conserved
ECs1349	-	hypothetical protein ECs1349							2.58906						Hypothetical proteins	Conserved
ECs1350	-	hypothetical protein ECs1350							2.71915						Hypothetical proteins	Conserved																										-
ECs1351	terZ	TerZ							2.7285			1.18531			Cellular processes	Toxin production and resistance																									-	-	-
ECs1353	terB	TerB							2.29899						Mobile and extrachromosomal element functions	Prophage functions																										-
ECs1354	terC	TerC							1.584						Mobile and extrachromosomal element functions	Prophage functions																										-
ECs1357	-	hypothetical protein ECs1357							2.63659						#N/A
ECs1358	-	TerF							1.63325						Mobile and extrachromosomal element functions	Prophage functions
ECs1360	iha	bifunctional enterobactin receptor/adhesin protein		3.10843			2.99438		-1.17183			-1.40187			Transport and binding proteins	Cations and iron carrying compounds																									+	-
ECs1362	-	hypothetical protein ECs1362				3.05899			3.40748			1.51476			Unclassified	Role category not yet assigned
ECs1365	-	hypothetical protein ECs1365							1.74007						#N/A
ECs1366	-	hypothetical protein ECs1366							1.18038						No Data	No Data																								-		-
ECs1370	-	putative glucosyl-transferase				1.30062			2.15534			1.84134			Viral functions	General
ECs1374	-	hypothetical protein ECs1374										1.17025			No Data	No Data																										-
ECs1375	-	hypothetical protein ECs1375				2.49063			1.72466			1.35881			#N/A
ECs1376	-	hypothetical protein ECs1376				2.55239			3.12999						No Data	No Data
ECs1384	-	hypothetical protein ECs1384							1.58467			1.13926			Transcription	Other
ECs1386	-	hypothetical protein ECs1386							1.94278			1.04857			Central intermediary metabolism	Sulfur metabolism
ECs1387	-	hypothetical protein ECs1387							1.21872						Unclassified	Role category not yet assigned
ECs1389	-	hypothetical protein ECs1389							1.56199						No Data	No Data																										-
ECs1391	-	BfpM-like protein				1.55401			2.53713						Cell envelope	Surface structures
ECs1392	-	hypothetical protein ECs1392				2.67929			4.17134			2.41903			#N/A
ECs1393	-	hypothetical protein ECs1393							1.87178						Unclassified	Role category not yet assigned
ECs1394	-	hypothetical protein ECs1394				1.15692			2.12757						No Data	No Data																								-		-
ECs1410	ycdW	putative dehydrogenase							1.68776			1.49569	5.55751		Central intermediary metabolism	Other	Energy metabolism	Electron transport	Energy metabolism	Fermentation	Energy metabolism	Glycolysis/gluconeogenesis	Energy metabolism	TCA cycle																+		+		+
ECs1419	csgB	curlin minor subunit							1.32412						Cell envelope	Surface structures
ECs1422	ymdA	hypothetical protein ECs1422							-2.18672			-3.39739			Hypothetical proteins	Conserved																								-		-
ECs1423	ymdB	hypothetical protein ECs1423							-1.08433						Unclassified	Role category not yet assigned																												+
ECs1426	mdoG	glucan biosynthesis protein G		-2.52263											Hypothetical proteins	Conserved																				RpoE regulon									-
ECs1427	mdoH	glucosyltransferase MdoH		2.45064			2.71387			2.66134			3.50495		Unclassified	Role category not yet assigned																				RpoE regulon
ECs1429	msyB	hypothetical protein ECs1429							2.68257			3.28332	5.68286		Hypothetical proteins	Conserved																								+		+		+
ECs1432	waaM	lipid A biosynthesis lauroyl acyltransferase		2.66723			3.29249						3.44825		Cellular processes	Adaptations to atypical conditions														Superpathway of lipopolysaccharide biosynthesis
ECs1433	yceA	hypothetical protein ECs1433							-2.61841			-2.45028			Unclassified	Role category not yet assigned																									-		-
ECs1436	yceO	hypothetical protein ECs1436							2.73782			1.30936			Hypothetical proteins	Conserved																								+		+
ECs1438	yceP	biofilm formation regulatory protein BssS				2.22019			3.35883			1.50053			Hypothetical proteins	Conserved																				RpoH regulon
ECs1440	pyrC	dihydroorotase							-1.2646						Purines, pyrimidines, nucleosides, and nucleotides	Pyrimidine ribonucleotide biosynthesis
ECs1441	yceB	hypothetical protein ECs1441											4.2053		Hypothetical proteins	Conserved																								+		+		+
ECs1442	grxB	glutaredoxin 2							1.49201			3.11761	6.77748		Biosynthesis of cofactors, prosthetic groups, and carriers	Glutathione and analogs																							+	+		+		+
ECs1445	yceH	hypothetical protein ECs1445							-1.46345						Hypothetical proteins	Conserved																										-
ECs1447	mviN	hypothetical protein ECs1447		2.39233			3.02593			3.39226			3.60541		Cellular processes	Pathogenesis																												-
ECs1448	flgN	flagella synthesis protein FlgN				1.26466			2.84625			-3.7144			Cellular processes	Chemotaxis and motility																		Bacterial chemotaxis and motility						-		-
ECs1449	flgM	anti-sigma28 factor FlgM							2.11581			-3.94783			Cellular processes	Chemotaxis and motility																		Bacterial chemotaxis and motility						-		-		-
ECs1450	flgA	flagellar basal body P-ring biosynthesis protein FlgA							-2.59946			-4.85821			Cellular processes	Chemotaxis and motility																		Bacterial chemotaxis and motility						-		-
ECs1451	flgB	flagellar basal body rod protein FlgB							-2.08536			-6.12924			Cellular processes	Chemotaxis and motility																		Bacterial chemotaxis and motility						-		-
ECs1452	flgC	flagellar basal body rod protein FlgC							-1.48948			-5.96726			Cellular processes	Chemotaxis and motility																		Bacterial chemotaxis and motility						-		-
ECs1453	flgD	flagellar basal body rod modification protein										-5.41558			Cell envelope	Surface structures																		Bacterial chemotaxis and motility						-		-
ECs1454	flgE	flagellar hook protein FlgE		-2.5654			-2.5654		-1.26698	-2.5654		-5.99181	-2.5654		Cellular processes	Chemotaxis and motility																		Bacterial chemotaxis and motility						-	-	-	-
ECs1455	flgF	flagellar basal body rod protein FlgF							-1.40481			-5.67475			Cellular processes	Chemotaxis and motility																		Bacterial chemotaxis and motility						-		-
ECs1456	flgG	flagellar basal body rod protein FlgG							-1.54591			-5.73768			Cellular processes	Chemotaxis and motility																		Bacterial chemotaxis and motility						-		-
ECs1457	flgH	flagellar basal body L-ring protein							-1.39794			-4.74334			Cellular processes	Chemotaxis and motility																		Bacterial chemotaxis and motility						-		-
ECs1458	flgI	flagellar basal body P-ring protein							-2.65093			-4.5482			Cellular processes	Chemotaxis and motility																		Bacterial chemotaxis and motility						-		-
ECs1459	flgJ	flagellar rod assembly protein/muramidase FlgJ							-2.02038			-4.89521			Cellular processes	Chemotaxis and motility																								-		-
ECs1460	flgK	flagellar hook-associated protein FlgK										-4.5365			Cellular processes	Chemotaxis and motility																		Bacterial chemotaxis and motility						-		-
ECs1461	flgL	flagellar hook-associated protein FlgL										-4.36695			Cellular processes	Chemotaxis and motility																		Bacterial chemotaxis and motility						-		-
ECs1464	rluC	23S rRNA pseudouridylate synthase C							-1.83863			-1.82938			Protein synthesis	Ribosomal proteins: synthesis and modification	Protein synthesis	tRNA and rRNA base modification																						-		-
ECs1465	yceF	Maf-like protein											4.0869		Cellular processes	Cell division																												+
ECs1477	holB	DNA polymerase III subunit delta'											3.45507		DNA metabolism	DNA replication, recombination, and repair																		DNA replication							+	+
ECs1479	ptsG	glucose-specific PTS system IIBC components		1.49275			1.65636			1.63377			1.98176		Transport and binding proteins	Carbohydrates, organic alcohols, and acids																									-		-
ECs1480	fhuE	ferric-rhodotorulic acid outer membrane transporter							4.59949			1.02801			Transport and binding proteins	Cations and iron carrying compounds
ECs1481	hinT	purine nucleoside phosphoramidase		-3.97244											Protein fate	Degradation of proteins, peptides, and glycopeptides
ECs1487	ndh	NADH dehydrogenase										-1.95864			Central intermediary metabolism	Other	Energy metabolism	Electron transport	Energy metabolism	Fermentation	Energy metabolism	Glycolysis/gluconeogenesis	Energy metabolism	TCA cycle										Oxidative phosphorylation						-	-	-	-	-
ECs1488	ycfJ	hypothetical protein ECs1488				2.14746			4.30289			2.94035	4.73666		Unclassified	Role category not yet assigned																								+		+
ECs1490	bhsA	hypothetical protein ECs1490							1.10813			-1.21319			Hypothetical proteins	Conserved																								-
ECs1491	ycfS	hypothetical protein ECs1491							-1.01461						Unclassified	Role category not yet assigned																				CpxRA regulon
ECs1492	mfd	transcription-repair coupling factor											1.90192		DNA metabolism	DNA replication, recombination, and repair
ECs1493	-	hypothetical protein ECs1493							1.38309			2.94971			Hypothetical proteins	Conserved																								+		+
ECs1494	lolC	outer membrane-specific lipoprotein transporter subunit LolC		3.18464			3.5164		-1.17768						Cell envelope	Other
ECs1495	lolD	lipoprotein transporter ATP-binding subunit		2.77324			2.5467			2.48592			2.63302		Transport and binding proteins	Amino acids, peptides and amines	Transport and binding proteins	Unknown substrate
ECs1496	lolE	outer membrane-specific lipoprotein transporter subunit LolE							-1.18273				2.84729		Transport and binding proteins	Amino acids, peptides and amines
ECs1497	nagK	N-acetyl-D-glucosamine kinase											3.47331		Energy metabolism	Sugars																										+
ECs1498	cobB	NAD-dependent deacetylase											3.82632		Regulatory functions	DNA interactions
ECs1499	potD	spermidine/putrescine ABC transporter periplasmic substrate-binding protein		-2.84622			-1.33716								Transport and binding proteins	Amino acids, peptides and amines																												-
ECs1505	-	hypothetical protein ECs1505				1.02841			1.29609						Hypothetical proteins	Conserved
ECs1556	-	putative regulatory protein				1.71135			1.76043						#N/A
ECs1561	-	hypothetical protein ECs1561				1.14825			1.50933			1.02739			No Data	No Data																								-
ECs1561	-	hypothetical protein ECs1561							1.60176						No Data	No Data																								-
ECs1567	-	hypothetical protein ECs1567										-2.51821			#N/A																									-		-
ECs1568	-	hypothetical protein ECs1568							-1.58064			-1.8451			Unknown function	General																								-		-
ECs1569	-	hypothetical protein ECs1569							-2.23516			-2.17221			No Data	No Data																								-		-
ECs1570	potB	spermidine/putrescine ABC transporter membrane protein							-2.18611			-2.03005			Transport and binding proteins	Amino acids, peptides and amines																								-		-
ECs1571	potA	putrescine/spermidine ABC transporter ATPase protein		5.03017			4.52647		-1.31336	4.28414		-1.64047	4.60349		Transport and binding proteins	Amino acids, peptides and amines																												-
ECs1572	pepT	peptidase T											2.88496		Protein fate	Degradation of proteins, peptides, and glycopeptides
ECs1579	-	hypothetical protein ECs1579							1.5932						No Data	No Data
ECs1580	-	hypothetical protein ECs1580							1.45066						No Data	No Data
ECs1581	-	hypothetical protein ECs1581							1.27274						No Data	No Data
ECs1598	-	putative terminase large subunit							-1.04635						Unclassified	Role category not yet assigned
ECs1603	purB	adenylosuccinate lyase							-1.23355						Purines, pyrimidines, nucleosides, and nucleotides	Purine ribonucleotide biosynthesis
ECs1604	ycfC	hypothetical protein ECs1604		2.53124											Hypothetical proteins	Conserved
ECs1608	icdA	isocitrate dehydrogenase											1.54271		Energy metabolism	TCA cycle														TCA cycle and glyoxylate bypass	Mix acid fermentation													+
ECs1609	-	intergrase							1.23998			1.15345			Mobile and extrachromosomal element functions	Prophage functions	Viral functions	General
ECs1616	-	hypothetical protein ECs1616										1.05761			Hypothetical proteins	Conserved
ECs1617	-	prophage protein NinE				1.22739			2.25417			2.19776			Hypothetical proteins	Conserved
ECs1618	-	hypothetical protein ECs1618							1.8157			1.5224			Hypothetical proteins	Conserved
ECs1622	-	putative endolysin							1.00215						Cell envelope	Biosynthesis and degradation of surface polysaccharides and lipopolysaccharides
ECs1627	ybcW	hypothetical protein ECs1627				3.37968			3.53627						Hypothetical proteins	Conserved																								-		-
ECs1629	-	terminase small subunit				2.06027			2.84825						Viral functions	General
ECs1630	-	terminase large subunit							2.44461						Viral functions	General
ECs1630	-	terminase large subunit							2.04704						Viral functions	General
ECs1631	-	head-to-tail joining protein							1.81219						Viral functions	General
ECs1632	-	portal protein							2.09773						Viral functions	General
ECs1652	-	putative catalase							5.30271			4.32771			Cellular processes	Detoxification																								+		+
ECs1653	-	hypothetical protein ECs1653				1.17414			6.15467			5.1273	5.66891		Unclassified	Role category not yet assigned																								+		+	+
ECs1654	-	hypothetical protein ECs1654				1.76667			7.03346			5.83682	7.98139		Hypothetical proteins	Conserved																								+	+	+	+
ECs1655	-	hypothetical protein ECs1655				1.58447			6.45924			6.43631			Hypothetical proteins	Conserved																								+		+
ECs1657	-	hypothetical protein ECs1657							3.00504						Unknown function	General
ECs1662	-	hypothetical protein ECs1662							-1.20374			-1.37674			Protein fate	Degradation of proteins, peptides, and glycopeptides																								-	-	-	-
ECs1663	ompT	outer membrane protease							-2.12428						Cell envelope	Other	Protein fate	Degradation of proteins, peptides, and glycopeptides																						-		-		-			-
ECs1671	ycgJ	hypothetical protein ECs1671							-1.24809						Hypothetical proteins	Conserved
ECs1676	-	hypothetical protein ECs1676							-1.71674						Hypothetical proteins	Conserved
ECs1677	-	hemolysin E				2.03581			1.31972			1.1365			Hypothetical proteins	Conserved
ECs1677	-	hemolysin E							3.29376			1.7106			Hypothetical proteins	Conserved
ECs1679	umuC	DNA polymerase V subunit UmuC							1.19628						DNA metabolism	DNA replication, recombination, and repair
ECs1681	nhaB	sodium/proton antiporter		3.77615			3.82667			3.98711			3.92517		Transport and binding proteins	Cations and iron carrying compounds																													+
ECs1683	ycgB	SpoVR family protein							2.10721			2.53341			Hypothetical proteins	Conserved																				RpoS regulon				+		+	+	+
ECs1684	dadA	D-amino acid dehydrogenase small subunit							1.45111			1.31287	2.77495		Central intermediary metabolism	Other	Energy metabolism	Electron transport	Energy metabolism	Fermentation	Energy metabolism	Glycolysis/gluconeogenesis	Energy metabolism	TCA cycle																+		+
ECs1686	cvrA	cell volume regulation protein A											2.85352		Transport and binding proteins	Cations and iron carrying compounds																										+
ECs1687	mltE	murein transglycosylase E							-1.61284						Cell envelope	Biosynthesis and degradation of murein sacculus and peptidoglycan	Protein synthesis	tRNA and rRNA base modification																								-		-
ECs1687	mltE	murein transglycosylase E							-1.54065						Cell envelope	Biosynthesis and degradation of murein sacculus and peptidoglycan	Protein synthesis	tRNA and rRNA base modification																								-		-
ECs1691	-	hypothetical protein ECs1691										-2.58381			Hypothetical proteins	Conserved																								-		-
ECs1705	dhaK	dihydroxyacetone kinase subunit DhaK							1.00251						Hypothetical proteins	Conserved
ECs1706	-	hypothetical protein ECs1706							1.01674						#N/A																									+		+
ECs1707	-	hypothetical protein ECs1707							2.2491						Hypothetical proteins	Conserved
ECs1708	ychF	GTP-dependent nucleic acid-binding protein EngD							-1.2144			-1.47304			Hypothetical proteins	Conserved																									-		-
ECs1709	pth	peptidyl-tRNA hydrolase							-1.6407						Protein synthesis	Other																									-		-
ECs1710	ychH	hypothetical protein ECs1710							2.73212			3.67318			Hypothetical proteins	Conserved																								+		+		+
ECs1711	ychM	putative sulfate transporter YchM		2.1272			2.30031								Transport and binding proteins	Anions																								+
ECs1713	ispE	4-diphosphocytidyl-2-C-methyl-D-erythritol kinase											4.83914		Biosynthesis of cofactors, prosthetic groups, and carriers	Other																								+		+
ECs1714	hemM	outer membrane lipoprotein LolB										1.14033	5.18449		Protein fate	Protein and peptide secretion and trafficking																								+		+
ECs1715	hemA	glutamyl-tRNA reductase					3.08766								Biosynthesis of cofactors, prosthetic groups, and carriers	Heme, porphyrin, and cobalamin
ECs1716	prfA	peptide chain release factor 1							-1.12219						Protein synthesis	Translation factors																												-
ECs1717	hemK	N5-glutamine S-adenosyl-L-methionine-dependent methyltransferase							-1.20765						Biosynthesis of cofactors, prosthetic groups, and carriers	Heme, porphyrin, and cobalamin																									-		-
ECs1722	chaB	cation transport regulator							3.41463			3.28361	7.14455		Transport and binding proteins	Cations and iron carrying compounds																				RpoS regulon				+		+		+
ECs1723	chaC	cation transport regulator							3.3046			3.50105			Cell envelope	Other	Protein synthesis	tRNA aminoacylation	Viral functions	General																				+		+
ECs1725	ychP	hypothetical protein ECs1725							1.88714			1.29346			Protein synthesis	Translation factors	Transcription	Transcription factors																						+		+
ECs1733	-	hypothetical protein ECs1733				3.35405			1.88017						Hypothetical proteins	Conserved
ECs1734	purU	formyltetrahydrofolate deformylase		-4.05175											Purines, pyrimidines, nucleosides, and nucleotides	Purine ribonucleotide biosynthesis
ECs1735	ychJ	hypothetical protein ECs1735							-1.43007						Hypothetical proteins	Conserved																										-
ECs1737	hnr	response regulator of RpoS							1.16881						DNA metabolism	DNA replication, recombination, and repair																								+		+
ECs1740	tdk	thymidine kinase							-1.53795						Purines, pyrimidines, nucleosides, and nucleotides	Nucleotide and nucleoside interconversions																								-		-
ECs1741	adhE	bifunctional acetaldehyde-CoA/alcohol dehydrogenase										1.54098	2.95731		Energy metabolism	Fermentation														Mix acid fermentation									-
ECs1743	oppA	oligopeptide transport periplasmic binding protein										1.11167			Protein fate	Protein and peptide secretion and trafficking																								+
ECs1744	oppB	oligopeptide transporter permease		3.01744			2.96504			2.85342			3.25032		Transport and binding proteins	Amino acids, peptides and amines
ECs1746	oppD	oligopeptide transporter ATP-binding component											3.36835		Transport and binding proteins	Amino acids, peptides and amines																								+
ECs1748	yciU	dsDNA-mimic protein							-1.71285						Hypothetical proteins	Conserved
ECs1749	cls	cardiolipin synthetase		3.31286			3.67559			2.72266			3.41971		Cellular processes	Toxin production and resistance	Fatty acid and phospholipid metabolism	Biosynthesis												Phospholipid biosynthesis I
ECs1750	kch	voltage-gated potassium channel							-1.05787	2.23237			2.85778		Transport and binding proteins	Cations and iron carrying compounds																								-		-
ECs1751	-	YciI-like protein							-1.15261						Regulatory functions	Other	Viral functions	General
ECs1752	tonB	transport protein TonB		2.9551			3.81513			2.70159		-1.083	4.36161		Transport and binding proteins	Cations and iron carrying compounds
ECs1753	yciA	acyl-CoA thioester hydrolase							-1.63956						Fatty acid and phospholipid metabolism	Degradation																								-		-					+
ECs1754	yciB	intracellular septation protein A							-1.01355						Cellular processes	Cell division
ECs1761	dicB	DicB										1.93427			#N/A
ECs1772	-	putative colonization factor				1.15288			2.09159						Cellular processes	Pathogenesis
ECs1812	-	hypothetical protein ECs1812							1.03817						No Data	No Data
ECs1815	-	hypothetical protein ECs1815							1.14723						No Data	No Data																								-
ECs1824	-	hypothetical protein ECs1824							1.2008			1.09626			Hypothetical proteins	Conserved																										-
ECs1829	yciE	hypothetical protein ECs1829							4.49016			5.12398	5.89575		Unclassified	Role category not yet assigned																								+	+	+	+	+				+
ECs1830	yciF	putative structural proteins							5.47366			5.49057	9.03791		Hypothetical proteins	Conserved																				RpoS regulon				+	+	+	+	+				+
ECs1831	yciG	hypothetical protein ECs1831							5.00382			5.04988			#N/A																					RpoS regulon				+		+		+
ECs1833	trpB	tryptophan synthase subunit beta											3.14002		Amino acid biosynthesis	Aromatic amino acid family																								+		+					-
ECs1841	rluB	23S rRNA pseudouridylate synthase B							-1.74779	-2.88466		-1.58582			Protein synthesis	tRNA and rRNA base modification
ECs1843	yciK	short chain dehydrogenase											3.71717		Unknown function	General
ECs1844	sohB	putative periplasmic protease		4.17565			3.85265		-1.35127	3.35472			4.64036		Protein fate	Degradation of proteins, peptides, and glycopeptides
ECs1849	acnA	aconitate hydratase							3.48626			1.91164	3.45083		Energy metabolism	TCA cycle														TCA cycle and glyoxylate bypass	Mix acid fermentation								+	+		+	+	+				+
ECs1853	yciM	tetratricopeptide repeat protein		2.98944			2.33061						3.35803		Unclassified	Role category not yet assigned																				RpoH regulon						+
ECs1855	yciH	translation initiation factor Sui1							-1.32517			-1.11905			Protein synthesis	Translation factors																				RpoH regulon								-
ECs1856	osmB	osmotically inducible lipoprotein				4.2374	3.35068		4.94094	4.50937		3.85427	5.99526		Cellular processes	Other																				Rcs regulon	RpoS regulon			+	+	+	+	+
ECs1859	rnb	exoribonuclease II							-1.05338						Transcription	Degradation of RNA																									-		-
ECs1861	fabI	enoyl-(acyl carrier protein) reductase							-1.00802						Fatty acid and phospholipid metabolism	Biosynthesis														Superpathway of fatty acid biosynthesis I (E. coli)	Superpathway of unsaturated fatty acids biosynthesis
ECs1867	sapF	putative ATP-binding protein of peptide transport system					3.86639						3.65274		Transport and binding proteins	Amino acids, peptides and amines
ECs1868	sapD	putative ATP-binding protein of peptide transport system							-1.21091						Transport and binding proteins	Amino acids, peptides and amines
ECs1869	sapC	peptide transport permease protein					3.28991						3.02235		Transport and binding proteins	Amino acids, peptides and amines
ECs1875	puuD	gamma-glutamyl-gamma-aminobutyrate hydrolase				1.22014			1.08456						Protein synthesis	tRNA aminoacylation
ECs1877	aldH	gamma-glutamyl-gamma-aminobutyraldehyde dehydrogenase							1.77826			1.04358			Unclassified	Role category not yet assigned
ECs1880	pspF	phage shock protein operon transcriptional activator							1.3156				3.15273		Regulatory functions	Other																										+
ECs1881	pspA	phage shock protein PspA							1.96882				2.65721		Mobile and extrachromosomal element functions	Prophage functions																										+	+					+
ECs1882	pspB	phage shock protein B							3.257			1.28718	5.42386		Mobile and extrachromosomal element functions	Prophage functions																								+		+					-
ECs1883	pspC	DNA-binding transcriptional activator PspC							2.68082			1.03623			Mobile and extrachromosomal element functions	Prophage functions																										+
ECs1884	pspD	peripheral inner membrane phage-shock protein							2.93745			1.14815			Hypothetical proteins	Conserved																										+
ECs1885	pspE	thiosulfate:cyanide sulfurtransferase							2.22859			1.25478			Cellular processes	Adaptations to atypical conditions																													-	+
ECs1899	ycjW	putative LACI-type transcriptional regulator							-1.13082						Regulatory functions	Other																										-
ECs1903	tpx	thiol peroxidase					-1.05969		-1.03286						Cellular processes	Detoxification																															-
ECs1914	uspE	universal stress protein UspE											4.17415		Regulatory functions	Other	Viral functions	General
ECs1922	-	putative aminohydrolase										1.51791			Unclassified	Role category not yet assigned
ECs1926	ydaN	zinc transporter							1.286						Unclassified	Role category not yet assigned
ECs1927	dbpA	ATP-dependent RNA helicase DbpA							-1.12206						Transcription	Transcription factors																										+
ECs1928	ydaO	C32 tRNA thiolase							-2.65537			-2.25956			Regulatory functions	Other	Viral functions	General																						-	-	-	-	-
ECs1937	sieB	phage superinfection exclusion protein							1.80541			1.89912			Hypothetical proteins	Conserved																								-		-
ECs1939	-	hypothetical protein ECs1939							1.28758						Hypothetical proteins	Conserved
ECs1941	-	putative transcriptional regulator							-2.09354						Regulatory functions	Other
ECs1954	-	hypothetical protein ECs1954							-1.058						No Data	No Data																								-		-
ECs1955	-	hypothetical protein ECs1955										-1.29969			No Data	No Data																								-		-
ECs1960	-	hypothetical protein ECs1960							1.05539						#N/A
ECs1996	-	hypothetical protein ECs1996							2.47063			1.07508			Hypothetical proteins	Conserved
ECs2000	ydbK	putative oxidoreductase							2.20494				2.82216		Unclassified	Role category not yet assigned																												+
ECs2001	hslJ	heat-inducible protein							2.05535			2.45572			Cell envelope	Other																								+					+
ECs2002	ldhA	D-lactate dehydrogenase											1.99262		Energy metabolism	Fermentation														Mix acid fermentation										+			-
ECs2004	ynbE	hypothetical protein ECs2004							-1.289						Cell envelope	Other																										-
ECs2005	-	hypothetical protein ECs2005							-1.36407						Hypothetical proteins	Conserved
ECs2006	-	putative BigA-like protein				1.0188			1.64444						Hypothetical proteins	Conserved
ECs2007	-	putative BigB-like protein							1.4458						Hypothetical proteins	Conserved
ECs2008	ydbC	putative oxidoreductase										1.28546			Unknown function	General																								+		+		+
ECs2010	ynbA	putative enzyme							1.13149						Fatty acid and phospholipid metabolism	Biosynthesis
ECs2018	-	hypothetical protein ECs2018							1.20359						No Data	No Data
ECs2019	-	hypothetical protein ECs2019				1.38322			3.18567						No Data	No Data
ECs2020	ydcF	hypothetical protein ECs2020							4.09148			3.40803	4.51837		Hypothetical proteins	Conserved																				Rcs regulon				+		+		+
ECs2021	aldA	aldehyde dehydrogenase A							1.18398			1.86795	3.70068		Energy metabolism	Fermentation																								+		+	+				-
ECs2022	gapC	glyceraldehyde 3-phosphate dehydrogenase C										2.01469			Energy metabolism	Glycolysis/gluconeogenesis																								+		+
ECs2022	gapC	glyceraldehyde 3-phosphate dehydrogenase C										1.92816			Energy metabolism	Glycolysis/gluconeogenesis																								+		+
ECs2023	cybB	cytochrome b561							-2.34715			-1.37907			Energy metabolism	Electron transport																										-
ECs2024	-	hypothetical protein ECs2024							-1.11572						Hypothetical proteins	Conserved
ECs2026	trg	methyl-accepting chemotaxis protein III										-1.58152			Cellular processes	Chemotaxis and motility																		Bacterial chemotaxis and motility						-		-
ECs2028	-	hypothetical protein ECs2028										1.31869			Hypothetical proteins	Conserved																								+		+
ECs2028	-	hypothetical protein ECs2028										1.37529			Hypothetical proteins	Conserved																								+		+
ECs2029	mdoD	glucan biosynthesis protein D											2.78829		Regulatory functions	Other	Viral functions	General																						+	+	+	+
ECs2033	ydcK	hypothetical protein ECs2033							1.24514			2.01057			Cell envelope	Biosynthesis and degradation of surface polysaccharides and lipopolysaccharides	Cellular processes	Toxin production and resistance	Central intermediary metabolism	Other																				+		+
ECs2039	ydcP	putative collagenase							-1.51814			-1.22714			Protein fate	Degradation of proteins, peptides, and glycopeptides																								-		-		-
ECs2049	-	hypothetical protein ECs2049							-1.25706			-1.30438			Hypothetical proteins	Conserved
ECs2050	ydcY	hypothetical protein ECs2050							-1.08585						Hypothetical proteins	Conserved																									-		-
ECs2052	yncA	putative resistance protein							-1.19389						Cellular processes	Toxin production and resistance																												-
ECs2053	yncB	putative oxidoreductase							2.00936			2.75454	4.92662		Unclassified	Role category not yet assigned																				RpoS regulon				+		+
ECs2054	yncC	putative DNA-binding transcriptional regulator							2.23566			2.07776			Unknown function	General																								+		+
ECs2056	yncE	putative receptor		-1.86137											DNA metabolism	Restriction/modification	Energy metabolism	Methanogenesis	Protein fate	Degradation of proteins, peptides, and glycopeptides
ECs2057	ansP	L-asparagine permease										-1.19914			Unclassified	Role category not yet assigned																				RpoS regulon				-		-		-
ECs2061	-	RhsE				1.1408			2.05862						Unknown function	General
ECs2066	nhoA	N-hydroxyarylamine O-acetyltransferase							1.19739						Central intermediary metabolism	Other
ECs2067	yddE	hypothetical protein ECs2067							-1.08388						Cell envelope	Biosynthesis and degradation of surface polysaccharides and lipopolysaccharides																										+
ECs2072	narU	nitrite extrusion protein 2							1.62165			2.30218			Transport and binding proteins	Anions	Transport and binding proteins	Cations and iron carrying compounds																		RpoS regulon				+		+
ECs2080	fdnI	formate dehydrogenase-N subunit gamma										1.1497			Central intermediary metabolism	Other	Energy metabolism	Electron transport	Energy metabolism	Fermentation	Energy metabolism	Glycolysis/gluconeogenesis	Energy metabolism	TCA cycle
ECs2082	adhA	alcohol dehydrogenase										1.08189	3.13018		Energy metabolism	Electron transport	Energy metabolism	Fermentation																						+	+	+	+
ECs2084	rpsV	30S ribosomal subunit S22				4.10976			5.11965			5.31894	6.52406		#N/A																					RpoS regulon				+		+		+
ECs2085	bdm	biofilm-dependent modulation protein				5.85251			6.66969			6.41613			Hypothetical proteins	Conserved																				Rcs regulon				+		+		+		+
ECs2086	osmC	osmotically inducible protein				1.92735			3.40635			3.39952	8.19437		Cellular processes	Adaptations to atypical conditions	Cellular processes	Other																		Rcs regulon	RpoS regulon		+	+	+	+	+	+			+	+
ECs2087	ddpF	putative ATP-binding component of a transport system				1.43535			1.82737						Transport and binding proteins	Amino acids, peptides and amines																										+
ECs2092	ddpX	D-alanyl-D-alanine dipeptidase										1.25723			Unknown function	General																								+		+
ECs2096	yddW	hypothetical protein ECs2096							-1.32994						Energy metabolism	Electron transport																										-		-
ECs2098	gadB	glutamate decarboxylase isozyme							1.49127			3.81765	2.46615		Central intermediary metabolism	Other	Energy metabolism	Amino acids and amines																		RpoS regulon				+		+		+				+
ECs2099	-	putative peptidase							-1.86617			-1.70457			Viral functions	General																								-		-
ECs2100	yddB	hypothetical protein ECs2100							-1.03554						Hypothetical proteins	Conserved																										-
ECs2103	ydeN	putative sulfatase										2.26743			Transport and binding proteins	Carbohydrates, organic alcohols, and acids																												+
ECs2104	ydeO	transcriptional regulator YdeO							2.19583			2.05397			Regulatory functions	DNA interactions
ECs2105	yneN	hypothetical protein ECs2105				1.03179			2.05839			1.77487			#N/A																													+
ECs2106	ydeP	putative oxidoreductase							1.93085						Hypothetical proteins	Conserved																												+
ECs2107	-	putative adhesin										-1.11543			Cell envelope	Surface structures																								-		-
ECs2108	ydeR	putative fimbrial-like protein										-1.24166			Cell envelope	Surface structures																								-		-
ECs2119	ydeW	putative SORC-type transcriptional regulator										1.29326			Hypothetical proteins	Conserved
ECs2123	lsrB	putative LACI-type transcriptional regulator										1.55655			Hypothetical proteins	Conserved																										+
ECs2126	tam	trans-aconitate 2-methyltransferase							1.15665			2.15695			Hypothetical proteins	Conserved																				RpoS regulon				+		+		+
ECs2127	-	hypothetical protein ECs2127							-2.27702			-1.89835			Hypothetical proteins	Conserved
ECs2129	yneF	hypothetical protein ECs2129							-1.28186						Unknown function	General																										-
ECs2130	-	hypothetical protein ECs2130							-1.28941						Hypothetical proteins	Conserved
ECs2131	yneH	glutaminase							-1.86743						Energy metabolism	Amino acids and amines	Energy metabolism	Sugars	Purines, pyrimidines, nucleosides, and nucleotides	Pyrimidine ribonucleotide biosynthesis	Unknown function	General
ECs2134	-	hypothetical protein ECs2134				1.49928			1.00215			1.50244			Hypothetical proteins	Conserved
ECs2135	ydeA	sugar efflux transporter							-1.34386						Transport and binding proteins	Amino acids, peptides and amines	Transport and binding proteins	Unknown substrate
ECs2139	marB	hypothetical protein ECs2139							-1.03228						Cellular processes	Toxin production and resistance																								-		-
ECs2144	ydeH	hypothetical protein ECs2144							1.51903						Unclassified	Role category not yet assigned																				CpxRA regulon				+		+
ECs2145	-	hypothetical protein ECs2145							5.46415			5.47758			Hypothetical proteins	Conserved																								+		+
ECs2146	ydeJ	competence damage-inducible protein A							5.02127			3.32474			DNA metabolism	DNA replication, recombination, and repair																								+		+		+
ECs2147	dcp	dipeptidyl carboxypeptidase II							-1.00089						Protein fate	Degradation of proteins, peptides, and glycopeptides
ECs2152	ydfJ	putative transport protein							1.47829						Transport and binding proteins	Carbohydrates, organic alcohols, and acids
ECs2181	-	hypothetical protein ECs2181							1.30306			1.28508			Hypothetical proteins	Conserved
ECs2190	-	hypothetical protein ECs2190							-1.48188			-1.27599			No Data	No Data
ECs2197	-	hypothetical protein ECs2197		-6.33919						-6.33919					Hypothetical proteins	Conserved																									-		-
ECs2215	-	hypothetical protein ECs2215							1.541			1.50484			Hypothetical proteins	Conserved
ECs2278	-	hypothetical protein ECs2278							-1.02975						#N/A
ECs2283	-	hypothetical protein ECs2283				1.02903			1.42888			1.30914			No Data	No Data
ECs2292	-	hypothetical protein ECs2292							2.11946			1.23323			Hypothetical proteins	Conserved																										+
ECs2297	dmsD	twin-argninine leader-binding protein DmsD							-1.26659			-1.00332			Hypothetical proteins	Conserved																								-				-
ECs2300	mlc	putative NAGC-like transcriptional regulator										1.16666	2.60757		Regulatory functions	Other																				RpoH regulon
ECs2302	ynfM	putative transport protein										1.05941			Transport and binding proteins	Amino acids, peptides and amines	Transport and binding proteins	Unknown substrate
ECs2303	asr	acid shock protein precursor										2.47584			#N/A																									+		+			-
ECs2304	-	hypothetical protein ECs2304							1.9625			1.02598			Hypothetical proteins	Conserved																								+		+
ECs2306	mdtJ	multidrug efflux system protein MdtJ										-1.10381			Cell envelope	Other																								-		-
ECs2307	-	putative transport protein							1.30886						Unclassified	Role category not yet assigned																										+
ECs2309	pntA	NAD(P) transhydrogenase subunit alpha		2.25583			2.67835			2.33117			3.08366		Energy metabolism	Electron transport
ECs2310	-	hypothetical protein ECs2310		-4.41034			-2.28911		-1.21169	-3.30197					Hypothetical proteins	Conserved																									-		-
ECs2311	ydgI	putative arginine/ornithine antiporter							-1.79293			-1.88691			Energy metabolism	Amino acids and amines	Transport and binding proteins	Amino acids, peptides and amines																						-
ECs2312	folM	short chain dehydrogenase							-1.60288			-1.47787			Unknown function	General
ECs2314	rstA	DNA-binding transcriptional regulator RstA							-1.204						Regulatory functions	Other																												-
ECs2315	rstB	sensor protein RstB							-1.11325						Regulatory functions	Other																												-
ECs2316	-	DNA replication terminus site-binding protein							1.12005						DNA metabolism	DNA replication, recombination, and repair
ECs2317	fumC	fumarate hydratase							3.14362				2.41753		Energy metabolism	TCA cycle														TCA cycle and glyoxylate bypass	Mix acid fermentation								+			+		+
ECs2318	fumA	fumarase A											3.37331		Energy metabolism	TCA cycle														TCA cycle and glyoxylate bypass	Mix acid fermentation									+				+
ECs2320	ydgA	hypothetical protein ECs2320		1.42135									2.29356		Hypothetical proteins	Conserved																				RpoS regulon
ECs2327	hdhA	7-alpha-hydroxysteroid dehydrogenase										1.51929			Unknown function	Enzymes of unknown specificity																				RpoS regulon								+				+
ECs2330	malY	putative aminotrasferase							-1.05393						Energy metabolism	Sugars																												-
ECs2332	-	putative oxidoreductase							-1.1224						Energy metabolism	Aerobic	Energy metabolism	Electron transport
ECs2338	rsxC	electron transport complex protein RnfC										-1.16902			Unclassified	Role category not yet assigned																												-
ECs2340	rsxG	electron transport complex protein RnfG		3.83271			4.22292			3.89482			3.49027		Hypothetical proteins	Conserved
ECs2341	rnfE	electron transport complex RsxE subunit							-1.62676			-1.37916			Cell envelope	Other																							-
ECs2342	nth	endonuclease III							-1.56582			-1.34849			DNA metabolism	DNA replication, recombination, and repair
ECs2343	ydgR	putative tripeptide transporter permease										-1.10561			Transport and binding proteins	Amino acids, peptides and amines
ECs2344	gst	glutathionine S-transferase											3.30989		Central intermediary metabolism	Other																										+
ECs2345	pdxY	pyridoxamine kinase							-1.68894			-1.0232			Biosynthesis of cofactors, prosthetic groups, and carriers	Pyridoxine
ECs2347	pdxH	pyridoxamine 5'-phosphate oxidase					2.08334								Biosynthesis of cofactors, prosthetic groups, and carriers	Pyridoxine																												-
ECs2348	ydhA	lysozyme inhibitor							1.20438			2.02235			Cell envelope	Other																								+		+
ECs2353	ydhJ	hypothetical protein ECs2353					2.83171								Cellular processes	Toxin production and resistance																				RpoE regulon	RpoS regulon
ECs2355	sodC	superoxide dismutase							1.86945			2.74239			Cellular processes	Detoxification																				RpoS regulon				+		+
ECs2364	ydhO	putative lipoprotein							-1.03265						Unclassified	Role category not yet assigned																										-		-
ECs2367	purR	DNA-binding transcriptional repressor PurR							-1.10027			-1.22792			Regulatory functions	Other																								-		-		-
ECs2369	ydhC	inner membrane transport protein YdhC							-1.33111			-1.19593			Cellular processes	Toxin production and resistance
ECs2370	cfa	cyclopropane fatty acyl phospholipid synthase							1.68783			2.05346			Fatty acid and phospholipid metabolism	Biosynthesis																								+				+
ECs2374	ydhR	hypothetical protein ECs2374							1.20027			1.13615			Hypothetical proteins	Conserved
ECs2375	-	hypothetical protein ECs2375				1.26419			3.31227			1.7213			Hypothetical proteins	Conserved																								+		+
ECs2380	ydhV	putative oxidoreductase							1.99958						Energy metabolism	Aerobic	Energy metabolism	Electron transport
ECs2381	ydhY	hypothetical protein ECs2381				1.86158			2.58086			1.45615			Cell envelope	Biosynthesis and degradation of murein sacculus and peptidoglycan	Transport and binding proteins	Amino acids, peptides and amines	Transport and binding proteins	Carbohydrates, organic alcohols, and acids	Transport and binding proteins	Cations and iron carrying compounds	Transport and binding proteins	Unknown substrate	Unknown function	General
ECs2382	ydhZ	hypothetical protein ECs2382							1.10711						Hypothetical proteins	Conserved
ECs2385	-	hypothetical protein ECs2385							2.16112			1.77099			Unclassified	Role category not yet assigned																								+		+
ECs2387	sufS	bifunctional cysteine desulfurase/selenocysteine lyase							1.49413			1.03148	4.49843		Unclassified	Role category not yet assigned																				RpoS regulon			+	+		+
ECs2388	ynhC	cysteine desulfurase activator complex subunit SufD							2.1503			1.37014	4.29108		Energy metabolism	Electron transport																				RpoS regulon			+	+		+	+	+
ECs2389	sufC	cysteine desulfurase ATPase component							1.56656			1.17493	5.26188		Transport and binding proteins	Unknown substrate																							+	+		+	+	+					+
ECs2390	sufB	cysteine desulfurase activator complex subunit SufB							2.48017			1.76022			Energy metabolism	Electron transport																				RpoS regulon			+	+		+							+
ECs2391	ydiC	iron-sulfur cluster assembly scaffold protein							2.53437			1.6523	5.11176		Unclassified	Role category not yet assigned																				RpoS regulon			+	+		+		+					+
ECs2392	ydiH	hypothetical protein ECs2392										1.27999			Hypothetical proteins	Conserved																								+		+		+			+
ECs2393	ydiI	hypothetical protein ECs2393							-1.31743						Energy metabolism	Electron transport
ECs2395	-	putative inner membrane protein		2.78024			3.43452			3.2231			3.90459		Unclassified	Role category not yet assigned
ECs2396	-	hypothetical protein ECs2396				1.23393			2.70162			2.17033			Hypothetical proteins	Conserved
ECs2410	ydiA	hypothetical protein ECs2410							-1.45817						Hypothetical proteins	Conserved
ECs2411	aroH	phospho-2-dehydro-3-deoxyheptonate aldolase							-1.49158			-1.01795			Amino acid biosynthesis	Aromatic amino acid family																												-
ECs2412	ydiE	hypothetical protein ECs2412										-1.06525			Regulatory functions	Other	Transport and binding proteins	Cations and iron carrying compounds
ECs2417	btuE	putative glutathione peroxidase											3.50435		Transport and binding proteins	Other																								+		+
ECs2423	rplT	50S ribosomal protein L20					2.20975			2.35586					Protein synthesis	Ribosomal proteins: synthesis and modification
ECs2427	-	hypothetical protein ECs2427							1.20311			1.1188			Unclassified	Role category not yet assigned																										+
ECs2427	-	hypothetical protein ECs2427							1.51521						Unclassified	Role category not yet assigned																										+
ECs2428	ydiY	hypothetical protein ECs2428		4.60963			4.29443		-1.99764			-4.51168			Hypothetical proteins	Conserved																								-		-
ECs2429	pfkB	6-phosphofructokinase 2										2.4649	3.82927		Energy metabolism	Glycolysis/gluconeogenesis														Glycolysis						RpoS regulon				+		+		+
ECs2430	ydiZ	hypothetical protein ECs2430							2.05403			3.22817			Hypothetical proteins	Conserved																				RpoS regulon				+		+		+
ECs2431	yniA	hypothetical protein ECs2431							1.86858			2.56643			Hypothetical proteins	Conserved																								+		+		+
ECs2435	-	part of a kinase							-1.82779			-1.6458			Transport and binding proteins	Unknown substrate																								-		-
ECs2436	-	hypothetical protein ECs2436	1.0192			1.3234			1.57296						Hypothetical proteins	Conserved
ECs2438	katE	hydroperoxidase II							4.55016			5.81888	6.65738		Cellular processes	Detoxification																				Rcs regulon	RpoS regulon		+	+	+	+	+	+				+
ECs2444	celA	N,N'-diacetylchitobiose-specific PTS system transporter subunit IIB										-1.1502			Transport and binding proteins	Carbohydrates, organic alcohols, and acids																								-
ECs2445	osmE	DNA-binding transcriptional activator OsmE				1.48199			4.28228			4.30478	5.06349		Regulatory functions	Other																				RpoS regulon				+		+		+
ECs2446	nadE	NAD synthetase											2.37909		Biosynthesis of cofactors, prosthetic groups, and carriers	Pyridine nucleotides																									-		-	+
ECs2447	ydjQ	nucleotide excision repair endonuclease										1.07214			DNA metabolism	DNA replication, recombination, and repair																												+
ECs2448	ves	hypothetical protein ECs2448										-1.98236			Hypothetical proteins	Conserved																								-
ECs2449	spy	periplasmic protein							1.80996			3.07155	5.31449		Unclassified	Role category not yet assigned																				Rcs regulon	CpxRA regulon			+		+
ECs2452	astD	succinylglutamic semialdehyde dehydrogenase							3.19886			1.87624			Energy metabolism	Fermentation																								+		+
ECs2453	astA	arginine succinyltransferase							3.29251			1.66432			Hypothetical proteins	Conserved																								+		+		+
ECs2454	cstC	bifunctional succinylornithine transaminase/acetylornithine transaminase							1.89186						Unclassified	Role category not yet assigned
ECs2465	nudG	pyrimidine (deoxy)nucleoside triphosphate pyrophosphohydrolase							-1.45126						DNA metabolism	DNA replication, recombination, and repair																								-		-		-
ECs2466	-	hypothetical protein ECs2466							-1.15299			-1.89915			Hypothetical proteins	Conserved																								-		-
ECs2471	ydjA	hypothetical protein ECs2471											2.75346		Unknown function	Enzymes of unknown specificity
ECs2474	ansA	cytoplasmic asparaginase I							-1.64784			-1.8332			Energy metabolism	Amino acids and amines																								-		-		-
ECs2475	ydjB	nicotinamidase/pyrazinamidase							-2.68362			-1.62919			Unknown function	Enzymes of unknown specificity																								-		-		-
ECs2485	ydjL	putative oxidoreductase										1.25964			Unclassified	Role category not yet assigned
ECs2487	msrB	methionine sulfoxide reductase B											4.54547		Unknown function	General																													+
ECs2491	mipA	putative scaffolding protein in the formation of a murein-synthesizing holoenzyme		3.68116			3.61316			3.40275			3.19833		Cell envelope	Other
ECs2492	yeaG	hypothetical protein ECs2492							2.48578			3.77079	5.35615		Hypothetical proteins	Conserved																				RpoS regulon				+		+	+	+
ECs2493	yeaH	hypothetical protein ECs2493							1.6079			2.47447			Hypothetical proteins	Conserved																				RpoS regulon				+		+		+
ECs2494	yeaI	hypothetical protein ECs2494							2.35741			1.55004			Unclassified	Role category not yet assigned
ECs2502	yoaF	hypothetical protein ECs2502					4.28834								Cell envelope	Other																								-		-
ECs2504	yeaQ	hypothetical protein ECs2504							1.76883			2.34691			Hypothetical proteins	Conserved																								+		+		+
ECs2506	yeaR	hypothetical protein ECs2506							1.1013						Hypothetical proteins	Conserved																				RpoS regulon
ECs2513	rnd	ribonuclease D							-1.10346			-1.18387	-4.08807		Transcription	RNA processing																								-	-	-	-	-
ECs2514	fadD	long-chain-fatty-acid--CoA ligase										-1.47142			Fatty acid and phospholipid metabolism	Degradation														Fatty acid β-oxidation I						RpoE regulon					-	-	-	-
ECs2515	yeaY	putative outer membrane protein		4.70567			4.31208			3.91684			4.11153		Cell envelope	Other																				RpoE regulon	RpoS regulon
ECs2518	yoaB	hypothetical protein ECs2518							-1.49019						Unclassified	Role category not yet assigned
ECs2527	manX	PTS system, mannose-specific IIAB component		2.54149			2.48676					1.92292	4.80037		Transport and binding proteins	Carbohydrates, organic alcohols, and acids
ECs2528	manY	mannose-specific PTS enzyme IIC										1.60654			Transport and binding proteins	Carbohydrates, organic alcohols, and acids
ECs2529	manZ	mannose-specific PTS system protein IID								1.74338		1.82689	3.43842		Transport and binding proteins	Carbohydrates, organic alcohols, and acids
ECs2533	cspC	cold shock-like protein CspC							-1.16416			1.1299			Cellular processes	Adaptations to atypical conditions
ECs2535	yebO	hypothetical protein ECs2535		4.38591			4.33422			3.66767					Hypothetical proteins	Conserved
ECs2537	kdgR	putative regulator							-1.01798						Regulatory functions	Other																										-	-
ECs2538	yebQ	putative transport protein							-1.16134						Cellular processes	Toxin production and resistance
ECs2542	yebR	hypothetical protein ECs2542											4.28975		Unclassified	Role category not yet assigned
ECs2544	-	hypothetical protein ECs2544					1.75789								Unknown function	General																											+
ECs2545	yebU	rRNA (cytosine-C(5)-)-methyltransferase RsmF							-1.52764			-1.1803			Unclassified	Role category not yet assigned																									-		-	-
ECs2548	pphA	serine/threonine protein phosphatase 1							3.07153			1.36499			Protein fate	Protein modification and repair	Regulatory functions	Other																					-	+		+
ECs2550	yebZ	putative resistance protein										-1.01603			Hypothetical proteins	Conserved
ECs2555	ptrB	protease 2							1.4806						Protein fate	Degradation of proteins, peptides, and glycopeptides																										+		+
ECs2555	ptrB	protease 2							2.15528						Protein fate	Degradation of proteins, peptides, and glycopeptides																										+		+
ECs2556	-	hypothetical protein ECs2556				2.122			4.14274			1.89698	3.2477		Hypothetical proteins	Conserved																										+	+
ECs2557	yebF	hypothetical protein ECs2557				2.32973			2.9661			1.2225			#N/A																					RpoS regulon				+		+		+
ECs2558	yebG	DNA damage-inducible protein YebG				1.56004			1.67414						Hypothetical proteins	Conserved
ECs2560	eda	keto-hydroxyglutarate-aldolase/keto-deoxy-phosphogluconate aldolase							-1.07886						Amino acid biosynthesis	Glutamate family	Energy metabolism	Entner-Doudoroff																							-		-
ECs2561	edd	phosphogluconate dehydratase		-2.64585								-1.86318			Energy metabolism	Entner-Doudoroff																									-
ECs2566	yebA	hypothetical protein ECs2566							1.06419						Protein fate	Degradation of proteins, peptides, and glycopeptides																								+		+
ECs2568	znuC	high-affinity zinc transporter ATPase		3.0128						2.5232					Transport and binding proteins	Amino acids, peptides and amines
ECs2572	-	hypothetical protein ECs2572				1.34869			1.96031						Hypothetical proteins	Conserved
ECs2579	-	hypothetical protein ECs2579							-1.49277						Unclassified	Role category not yet assigned
ECs2580	yecO	hypothetical protein ECs2580							-1.14075			-1.15847			Unknown function	Enzymes of unknown specificity
ECs2581	yecP	hypothetical protein ECs2581							-1.44927			-1.13534			Unknown function	Enzymes of unknown specificity
ECs2583	torY	putative cytochrome C-type protein							1.8825						Energy metabolism	Electron transport
ECs2584	cutC	copper homeostasis protein CutC							-1.01394						Unclassified	Role category not yet assigned																				RpoE regulon
ECs2586	argS	arginyl-tRNA synthetase							-1.55202			-1.11351			Protein synthesis	tRNA aminoacylation																									-	-	-	-
ECs2588	flhE	flagellar protein							-1.48845			-2.94378			Cellular processes	Chemotaxis and motility																								-		-		-
ECs2589	flhA	flagellar biosynthesis protein FlhA		1.958					-1.09597	1.92843		-3.38724			Cellular processes	Chemotaxis and motility																		Bacterial chemotaxis and motility						-		-
ECs2590	flhB	flagellar biosynthesis protein FlhB							-1.1987			-3.1874			Cellular processes	Chemotaxis and motility																		Bacterial chemotaxis and motility						-		-		-
ECs2591	cheZ	chemotaxis regulator CheZ										-4.44982	-4.96611		Cellular processes	Chemotaxis and motility																		Bacterial chemotaxis and motility						-	-	-	-
ECs2592	cheY	chemotaxis regulatory protein CheY										-4.56962			Cellular processes	Chemotaxis and motility																		Bacterial chemotaxis and motility						-		-
ECs2593	cheB	chemotaxis-specific methylesterase										-4.1037			Cellular processes	Chemotaxis and motility																		Bacterial chemotaxis and motility						-		-
ECs2594	cheR	chemotaxis methyltransferase CheR										-3.5469			Amino acid biosynthesis	Serine family	Biosynthesis of cofactors, prosthetic groups, and carriers	Heme, porphyrin, and cobalamin	Central intermediary metabolism	Other	DNA metabolism	DNA replication, recombination, and repair	DNA metabolism	Restriction/modification	Protein synthesis	tRNA and rRNA base modification								Bacterial chemotaxis and motility						-		-
ECs2595	tap	methyl-accepting protein IV							1.08015			-4.04576			Cellular processes	Chemotaxis and motility																		Bacterial chemotaxis and motility						-		-
ECs2595	tap	methyl-accepting protein IV										-4.62934			Cellular processes	Chemotaxis and motility																		Bacterial chemotaxis and motility						-		-
ECs2596	tar	methyl-accepting chemotaxis protein II										-4.45853			Cellular processes	Chemotaxis and motility																		Bacterial chemotaxis and motility						-		-
ECs2597	cheW	purine-binding chemotaxis protein										-4.96167			Cellular processes	Chemotaxis and motility																		Bacterial chemotaxis and motility						-		-		-
ECs2598	cheA	chemotaxis protein CheA		1.85624								-4.98451			Cellular processes	Chemotaxis and motility																		Bacterial chemotaxis and motility						-	-	-	-
ECs2599	motB	flagellar motor protein MotB										-4.0737			Cellular processes	Chemotaxis and motility																		Bacterial chemotaxis and motility						-		-
ECs2600	motA	flagellar motor protein MotA										-4.4967			Cellular processes	Chemotaxis and motility																		Bacterial chemotaxis and motility						-		-
ECs2601	flhC	transcriptional activator FlhC							-1.5777			-4.20894			Cellular processes	Chemotaxis and motility	Regulatory functions	Other																Bacterial chemotaxis and motility						-		-
ECs2601	flhC	transcriptional activator FlhC							-2.07029			-3.99274			Cellular processes	Chemotaxis and motility	Regulatory functions	Other																Bacterial chemotaxis and motility						-		-
ECs2603	yecG	universal stress protein UspC							1.48671						Cellular processes	Adaptations to atypical conditions
ECs2604	otsA	trehalose-6-phosphate synthase							5.10275			4.89245	5.4021		Cellular processes	Other																				RpoS regulon				+		+	+	+	-	-	+
ECs2605	otsB	trehalose-6-phosphate phosphatase							5.5008			4.87134	5.0863		Cellular processes	Adaptations to atypical conditions																				RpoS regulon				+		+	+	+	-		+	+
ECs2610	ftnB	ferritin-like protein							1.65997						Transport and binding proteins	Cations and iron carrying compounds																				RpoE regulon	CpxRA regulon
ECs2612	-	hypothetical protein ECs2612							-2.8096			-3.40216			Cell envelope	Other																								-		-
ECs2614	yecH	hypothetical protein ECs2614							2.06316			2.16251			Hypothetical proteins	Conserved																								+		+
ECs2616	yecA	hypothetical protein ECs2616							-1.01926						Hypothetical proteins	Conserved																								+		+	+
ECs2639	-	putative tail protein							1.75552						Cellular processes	Pathogenesis	Mobile and extrachromosomal element functions	Prophage functions
ECs2642	-	putative phage tail protein							2.61022						Unclassified	Role category not yet assigned																								+
ECs2643	-	putative tail protein							2.88255						Unclassified	Role category not yet assigned
ECs2644	-	putative tail tube protein							3.36191						Cell envelope	Other	Cell envelope	Surface structures																						+		+
ECs2645	-	putative tail sheath protein							3.31495						Unclassified	Role category not yet assigned																								+		+
ECs2646	-	putative tail protein							2.19442						#N/A
ECs2650	pgsA	phosphatidylglycerophosphate synthetase							-1.10185						Fatty acid and phospholipid metabolism	Biosynthesis														Phospholipid biosynthesis I												-		+
ECs2651	uvrC	excinuclease ABC subunit C							-1.32596						DNA metabolism	DNA replication, recombination, and repair																										-			-
ECs2653	yecF	hypothetical protein ECs2653							-1.78774			-1.04178			Regulatory functions	Other	Viral functions	General																								-
ECs2654	sdiA	DNA-binding transcriptional activator SdiA										-1.04777			Regulatory functions	Other																								-		-
ECs2660	fliZ	flagella biosynthesis protein FliZ										-4.70511			Cell envelope	Surface structures																								-		-
ECs2661	fliA	flagellar biosynthesis sigma factor							-1.20935			-5.15567			Cellular processes	Chemotaxis and motility	Transcription	Transcription factors												Sigma factor										-		-
ECs2662	fliC	flagellin										-5.33522	-2.32502		Cellular processes	Chemotaxis and motility																		Bacterial chemotaxis and motility						-	-	-	-
ECs2663	fliD	flagellar capping protein										-5.08944			Cellular processes	Chemotaxis and motility																		Bacterial chemotaxis and motility						-		-
ECs2664	fliS	flagellar protein FliS										-5.33879			Cellular processes	Chemotaxis and motility																		Bacterial chemotaxis and motility						-		-
ECs2665	fliT	flagellar biosynthesis protein FliT										-4.12128			Cellular processes	Chemotaxis and motility																		Bacterial chemotaxis and motility						-		-
ECs2667	yedD	hypothetical protein ECs2667							-1.29001						Hypothetical proteins	Conserved
ECs2668	yedE	putative inner membrane protein							-1.55942						Hypothetical proteins	Conserved																								-		-
ECs2669	yedF	hypothetical protein ECs2669							-1.23739						Energy metabolism	Electron transport																										-
ECs2675	intG	hypothetical protein ECs2675										-1.92313			#N/A																									-		-
ECs2676	fliE	flagellar hook-basal body protein FliE							-3.33089			-5.16094			Cellular processes	Chemotaxis and motility																		Bacterial chemotaxis and motility						-		-
ECs2677	fliF	flagellar MS-ring protein		2.7567			2.13434		-1.98648			-4.56431			Cellular processes	Chemotaxis and motility																		Bacterial chemotaxis and motility						-		-
ECs2678	fliG	flagellar motor switch protein G		3.22081			3.04237		-2.13319			-5.3689			Cellular processes	Chemotaxis and motility																		Bacterial chemotaxis and motility						-		-
ECs2679	fliH	flagellar assembly protein H							-2.25805			-4.269			Cellular processes	Chemotaxis and motility																		Bacterial chemotaxis and motility						-		-
ECs2680	fliI	flagellum-specific ATP synthase							-1.629			-3.92771			Cellular processes	Chemotaxis and motility	Energy metabolism	ATP-proton motive force interconversion																Bacterial chemotaxis and motility						-		-
ECs2681	fliJ	flagellar biosynthesis chaperone							-1.34877			-3.57966			Cellular processes	Chemotaxis and motility																		Bacterial chemotaxis and motility						-		-		-
ECs2682	fliK	flagellar hook-length control protein							-2.37465			-4.17878			Cellular processes	Chemotaxis and motility																		Bacterial chemotaxis and motility						-		-
ECs2683	fliL	flagellar basal body-associated protein FliL							-2.25241			-5.80001			Cellular processes	Chemotaxis and motility																								-		-		-
ECs2684	fliM	flagellar motor switch protein FliM							-2.16543			-5.3075			Cellular processes	Chemotaxis and motility																		Bacterial chemotaxis and motility						-		-
ECs2685	fliN	flagellar motor switch protein FliN							-1.42828			-5.5726			Cellular processes	Chemotaxis and motility																		Bacterial chemotaxis and motility						-		-		-
ECs2686	fliO	flagellar biosynthesis protein FliO							-2.094			-4.36393			Cellular processes	Chemotaxis and motility																		Bacterial chemotaxis and motility						-		-
ECs2687	fliP	flagellar biosynthesis protein FliP							-1.7721			-3.54929			Cellular processes	Chemotaxis and motility																		Bacterial chemotaxis and motility						-		-
ECs2688	fliQ	flagellar biosynthesis protein FliQ							-1.73927			-3.24026			Cellular processes	Chemotaxis and motility																		Bacterial chemotaxis and motility						-		-
ECs2689	fliR	flagellar biosynthesis protein FliR							-2.4273			-2.38387			Cellular processes	Chemotaxis and motility																		Bacterial chemotaxis and motility						-		-
ECs2690	rcsA	transcriptional regulator for ctr capsule biosynthesis							2.08135			3.10993	3.98124		Cell envelope	Biosynthesis and degradation of surface polysaccharides and lipopolysaccharides																								+		+	+	+
ECs2692	-	hypothetical protein ECs2692							2.72621			2.81017	5.59583		#N/A																									+		+
ECs2693	yedP	mannosyl-3-phosphoglycerate phosphatase							2.57012			1.79184			Central intermediary metabolism	Other																								+		+		+
ECs2695	yodC	hypothetical protein ECs2695							1.25553			1.99849			Hypothetical proteins	Conserved																				RpoS regulon				+		+
ECs2697	yedA	hypothetical protein ECs2697							-1.37923						Transport and binding proteins	Amino acids, peptides and amines																										+
ECs2701	-	hypothetical protein ECs2701										-1.19306			Hypothetical proteins	Conserved																								-		-
ECs2703	-	hypothetical protein ECs2703							1.09429						Energy metabolism	Electron transport
ECs2705	hchA	chaperone protein HchA							1.60846			1.81794	5.35955		Hypothetical proteins	Conserved																				RpoS regulon												+
ECs2706	yedV	putative 2-component sensor protein							1.14238						Regulatory functions	Other
ECs2709	yedY	putative sulfite oxidase subunit YedY							1.42651			1.57425			Hypothetical proteins	Conserved																								+		+
ECs2714	-	hypothetical protein ECs2714				1.50271			4.01929						No Data	No Data																								-		-
ECs2752	-	hypothetical protein ECs2752							1.42865						Hypothetical proteins	Conserved
ECs2760	-	hypothetical protein ECs2760							1.33092						#N/A
ECs2765	-	putative cell division control protein				1.09285			1.26856						#N/A
ECs2768	-	putative cell division inhibition protein							1.58694			1.64518			Hypothetical proteins	Conserved
ECs2777	yeeL	hypothetical protein ECs2777							1.60837			1.08604			Hypothetical proteins	Conserved
ECs2779	amn	AMP nucleosidase											2.61813		Central intermediary metabolism	Other	Purines, pyrimidines, nucleosides, and nucleotides	Salvage of nucleosides and nucleotides
ECs2785	erfK	hypothetical protein ECs2785							1.50039						Unclassified	Role category not yet assigned																				RpoS regulon				+		+
ECs2787	cobS	cobalamin synthase					3.23799								Biosynthesis of cofactors, prosthetic groups, and carriers	Heme, porphyrin, and cobalamin
ECs2792	yoeA	hypothetical protein ECs2792				1.73197			2.19448						Transport and binding proteins	Cations and iron carrying compounds
ECs2792	yoeA	hypothetical protein ECs2792				2.33858			3.1697						Transport and binding proteins	Cations and iron carrying compounds
ECs2800	-	hypothetical protein ECs2800							1.24066						No Data	No Data																										+
ECs2802	-	putative antirestriction protein							1.6373			1.10719			Hypothetical proteins	Conserved																										+
ECs2808	-	hypothetical protein ECs2808							1.07946						Central intermediary metabolism	Other
ECs2809	yeeX	hypothetical protein ECs2809		1.04814											Hypothetical proteins	Conserved																									-		-
ECs2811	sbmC	DNA gyrase inhibitor										1.43015			Unknown function	General
ECs2814	yeeD	hypothetical protein ECs2814							-1.38154			-1.27903			Energy metabolism	Electron transport																							-	-		-							+
ECs2815	-	putative transport system permease protein							-1.37905			-1.42198			Hypothetical proteins	Conserved																								-		-
ECs2816	yeeF	putative amino acid/amine transport protein										-2.18135			Regulatory functions	Other	Viral functions	General																								-	-
ECs2817	yeeY	putative transcriptional regulator LYSR-type							1.35209			1.52418			Regulatory functions	DNA interactions																										+
ECs2821	hisD	histidinol dehydrogenase							-1.06403						Amino acid biosynthesis	Histidine family																										+
ECs2822	hisC	histidinol-phosphate aminotransferase							-1.04683						Amino acid biosynthesis	Histidine family																										+					-
ECs2826	hisF	imidazole glycerol phosphate synthase subunit HisF							-1.14325						Amino acid biosynthesis	Histidine family																										+
ECs2828	wzzB	regulator of length of O-antigen component of lipopolysaccharide chains					1.18724		1.21194						Cellular processes	Toxin production and resistance	Protein fate	Degradation of proteins, peptides, and glycopeptides
ECs2829	ugd	UDP-glucose 6-dehydrogenase				2.08968			2.35882			3.43394	7.33149		Purines, pyrimidines, nucleosides, and nucleotides	Sugar-nucleotide biosynthesis and conversions																								+	+	+	+	+
ECs2831	wbdR	acetyltransferase										-1.04847			Cell envelope	Biosynthesis and degradation of surface polysaccharides and lipopolysaccharides	Protein fate	Protein modification and repair																						-		-
ECs2833	-	H repeat-containing protein										-1.91548			DNA metabolism	DNA replication, recombination, and repair	Mobile and extrachromosomal element functions	Transposon functions	Unknown function	General																				-		-
ECs2836	manC	mannose-1-P guanosyltransferase										-1.58406			Purines, pyrimidines, nucleosides, and nucleotides	Sugar-nucleotide biosynthesis and conversions																									-	-	-
ECs2837	wbdQ	putative GDP-L-fucose pathway enzyme							-1.15675			-1.68593			Cell envelope	Biosynthesis and degradation of surface polysaccharides and lipopolysaccharides																								-		-	-
ECs2838	fcI	fucose synthetase										-1.29417			Cell envelope	Biosynthesis and degradation of surface polysaccharides and lipopolysaccharides																									-	-	-
ECs2840	wbdP	putative glycosyl transferase		1.34311								-1.74747			Cell envelope	Biosynthesis and degradation of surface polysaccharides and lipopolysaccharides																								-	-	-	-
ECs2842	-	O antigen flippase										-1.06972			Unclassified	Role category not yet assigned																								-		-
ECs2843	wbdO	putative glycosyl transferase					1.75045		-1.12785			-1.18239			Cell envelope	Biosynthesis and degradation of surface polysaccharides and lipopolysaccharides																								-	-	-	-
ECs2844	wzy	O antigen polymerase		3.38725			3.82711			3.86667			3.67366		DNA metabolism	DNA replication, recombination, and repair	Transcription	DNA-dependent RNA polymerase	Transcription	Other																				-		-
ECs2845	-	putative glycosyl transferase		3.20821			3.91484		-1.51708	3.05812		-1.47323			Cell envelope	Biosynthesis and degradation of surface polysaccharides and lipopolysaccharides																								-		-
ECs2846	galF	UTP--glucose-1-phosphate uridylyltransferase subunit GalF											2.29781		Regulatory functions	Protein interactions
ECs2847	-	putative UDP-galactose 4-epimerase							-1.47655						Energy metabolism	Sugars																									-		-
ECs2848	-	putative colanic acid biosynthesis protein							2.39157			4.64992			Cell envelope	Biosynthesis and degradation of surface polysaccharides and lipopolysaccharides																								+		+
ECs2849	wcaL	putative colanic acid biosynthesis glycosyl transferase							1.45646			3.26315	3.09464		Cell envelope	Biosynthesis and degradation of surface polysaccharides and lipopolysaccharides																				Rcs regulon				+		+	+
ECs2850	wcaK	putative pyruvyl transferase							2.7651			4.99693	6.16996		Cell envelope	Biosynthesis and degradation of surface polysaccharides and lipopolysaccharides																				Rcs regulon				+		+	+	+
ECs2851	wzxC	colanic acid exporter							1.75733			3.88371	2.8853		Cell envelope	Biosynthesis and degradation of surface polysaccharides and lipopolysaccharides																								+		+
ECs2852	wcaJ	putative UDP-glucose lipid carrier transferase							2.22357			4.38673	4.13637		Cell envelope	Biosynthesis and degradation of surface polysaccharides and lipopolysaccharides																				Rcs regulon				+		+		+
ECs2854	cpsB	mannose-1-phosphate guanyltransferase							3.29675			4.66558	5.81073		Purines, pyrimidines, nucleosides, and nucleotides	Sugar-nucleotide biosynthesis and conversions																				Rcs regulon				+	+	+		+
ECs2855	wcaI	putative glycosyl transferase							3.24863			4.19831	6.03889		Cell envelope	Biosynthesis and degradation of surface polysaccharides and lipopolysaccharides																				Rcs regulon				+	+	+	+	+
ECs2856	wcaH	GDP-mannose mannosyl hydrolase							3.57827			4.80009	5.19686		Cell envelope	Biosynthesis and degradation of surface polysaccharides and lipopolysaccharides																				Rcs regulon				+		+
ECs2857	wcaG	GDP-fucose synthetase chain A							4.23585			5.32632	6.64331		Cell envelope	Biosynthesis and degradation of surface polysaccharides and lipopolysaccharides																				Rcs regulon				+		+		+
ECs2858	gmd	GDP-D-mannose dehydratase							4.68524			5.23916	7.25797		Cell envelope	Biosynthesis and degradation of surface polysaccharides and lipopolysaccharides																				Rcs regulon				+	+	+	+	+
ECs2859	wcaF	putative colanic acid biosynthesis acetyltransferase WcaF				1.74484			5.64805			4.89396			Cell envelope	Biosynthesis and degradation of surface polysaccharides and lipopolysaccharides																				Rcs regulon				+		+		+
ECs2860	wcaE	putative glycosyl transferase				1.67404			5.07225			4.99773	4.71067		Cell envelope	Biosynthesis and degradation of surface polysaccharides and lipopolysaccharides																				Rcs regulon				+		+
ECs2861	wcaD	putative colanic acid biosynthesis protein				1.18566			4.24816			5.01108			Hypothetical proteins	Conserved																				Rcs regulon				+		+
ECs2862	wcaC	putative glycosyl transferase							2.61971			3.80433	5.59374		Cell envelope	Biosynthesis and degradation of surface polysaccharides and lipopolysaccharides																				Rcs regulon				+	+	+		+
ECs2863	wcaB	putative colanic acid biosynthesis acetyltransferase WcaB							2.27706			2.67138			Cellular processes	Toxin production and resistance																				Rcs regulon				+		+		+
ECs2864	wcaA	putative glycosyl transferase				1.12335			3.57794			4.45311	4.78289		Cell envelope	Biosynthesis and degradation of surface polysaccharides and lipopolysaccharides																				Rcs regulon				+		+		+
ECs2865	wzc	tyrosine kinase				2.4732			5.74417			5.29218	5.20598		Cell envelope	Biosynthesis and degradation of surface polysaccharides and lipopolysaccharides																				Rcs regulon	RpoE regulon			+	+	+	+	+
ECs2866	wzb	tyrosine phosphatase				1.44327			3.94371			4.3452	4.70254		Energy metabolism	Sugars																				RpoE regulon				+		+
ECs2867	wza	putative polysaccharide export protein				2.68778			5.06054			4.99384	5.99224		Cell envelope	Biosynthesis and degradation of surface polysaccharides and lipopolysaccharides																								+	+	+	+	+
ECs2867	wza	putative polysaccharide export protein				1.90919			4.69417			5.02624			Cell envelope	Biosynthesis and degradation of surface polysaccharides and lipopolysaccharides																								+	+	+	+	+
ECs2868	yegH	putative transport protein											2.8637		Unknown function	General
ECs2869	-	hypothetical protein ECs2869							1.42851						Cellular processes	Pathogenesis	Mobile and extrachromosomal element functions	Prophage functions
ECs2870	-	hypothetical protein ECs2870							1.11567						Regulatory functions	DNA interactions
ECs2871	asmA	putative assembly protein		3.04695			3.58868			2.56778			3.32299		Cell envelope	Biosynthesis and degradation of surface polysaccharides and lipopolysaccharides
ECs2872	dcd	deoxycytidine triphosphate deaminase								3.8					Purines, pyrimidines, nucleosides, and nucleotides	2'-Deoxyribonucleotide metabolism
ECs2878	yegD	putative chaperone							-1.16032						Protein fate	Protein folding and stabilization
ECs2886	baeS	signal transduction histidine-protein kinase BaeS											2.44076		Transcription	Other
ECs2888	yegP	hypothetical protein ECs2888							1.57577			2.67687			Hypothetical proteins	Conserved																				RpoS regulon				+		+		+
ECs2890	-	hypothetical protein ECs2890							1.84217						#N/A
ECs2891	-	hypothetical protein ECs2891				1.82991			3.27457			1.44633			Cell envelope	Other																								+
ECs2892	yegS	lipid kinase							3.7804			3.25831			Hypothetical proteins	Conserved																				RpoS regulon				+		+		+
ECs2893	-	split galactitol utilization operon repressor				-1.0341			-2.11178			-1.11165			Regulatory functions	Other	Transcription	Transcription factors																						-		-
ECs2900	fbaB	fructose-bisphosphate aldolase							4.59875			6.40091	3.51099		Energy metabolism	Glycolysis/gluconeogenesis														Glycolysis	Gluconeogenesis					RpoS regulon				+		+		+
ECs2902	yegU	hypothetical protein ECs2902							-1.04433						Hypothetical proteins	Conserved
ECs2908	-	hypothetical protein ECs2908				-1.81534			-1.0851						No Data	No Data																								-		-
ECs2909	-	hypothetical protein ECs2909							-2.14229			-1.12294			No Data	No Data																								-		-
ECs2910	-	putative outer membrane protein							-1.73184			-1.14539			No Data	No Data																								-		-
ECs2911	rcnR	hypothetical protein ECs2911							-1.4772			-1.04785			Energy metabolism	Electron transport
ECs2912	rcnA	nickel/cobalt efflux protein RcnA							-1.16923						Hypothetical proteins	Conserved																										-
ECs2913	-	hypothetical protein ECs2913										1.24163	3.71998		Hypothetical proteins	Conserved																								+
ECs2914	-	putative type-1 fimbrial protein							1.38936						Cell envelope	Other
ECs2917	-	putative fimbrial-like protein										1.20594			Cell envelope	Surface structures
ECs2919	mrp	putative ATPase								-1.7538					Unknown function	General																									-		-
ECs2935	yehS	hypothetical protein ECs2935							-1.3856			-1.08545			Hypothetical proteins	Conserved
ECs2937	yehU	putative 2-component sensor protein							-1.06289						Regulatory functions	Other
ECs2978	-	hypothetical protein ECs2978										1.39269			Protein synthesis	Ribosomal proteins: synthesis and modification	Viral functions	General
ECs2993	-	putative regulatory protein										1.6008			Regulatory functions	Other
ECs2995	-	putative superinfection exclusion protein				-1.13481			-2.25422						Viral functions	General																								-		-
ECs2995	-	putative superinfection exclusion protein				-1.00306			-2.1019						Viral functions	General																								-		-
ECs3015	yehW	putative transport system permease protein							2.4017			2.80175			Transport and binding proteins	Amino acids, peptides and amines	Transport and binding proteins	Unknown substrate																						+		+		+
ECs3016	yehX	putative ATP-binding component of a transport system							3.96878			3.65138	5.25052		Transport and binding proteins	Amino acids, peptides and amines	Transport and binding proteins	Unknown substrate																						+		+		+
ECs3017	yehY	putative transport system permease protein							3.36617			4.12343	3.72751		Transport and binding proteins	Amino acids, peptides and amines																								+		+		+
ECs3018	yehZ	putative transport system permease protein							5.08796			4.59817	5.19134		Transport and binding proteins	Amino acids, peptides and amines																								+	+	+	+	+
ECs3023	yohD	hypothetical protein ECs3023							1.0902						Unknown function	General																								+		+		+
ECs3024	-	acetoin dehydrogenase							1.23688						Fatty acid and phospholipid metabolism	Biosynthesis																								+		+
ECs3035	cdd	cytidine deaminase											2.29662		Purines, pyrimidines, nucleosides, and nucleotides	Salvage of nucleosides and nucleotides																												-
ECs3043	galS	DNA-binding transcriptional regulator GalS										1.54587			Energy metabolism	Sugars	Regulatory functions	Other																						+		+
ECs3047	cirA	colicin I receptor		2.69324			2.80164					-2.51372			Transport and binding proteins	Cations and iron carrying compounds
ECs3048	lysP	lysine transporter							-1.10449						Transport and binding proteins	Amino acids, peptides and amines
ECs3049	yeiE	putative DNA-binding transcriptional regulator										-1.10106			Regulatory functions	Other
ECs3050	-	hypothetical protein ECs3050							-1.07668						Hypothetical proteins	Conserved
ECs3051	nfo	endonuclease IV											3.4303		DNA metabolism	Degradation of DNA	DNA metabolism	DNA replication, recombination, and repair																					+					+
ECs3054	rihB	ribonucleoside hydrolase 2							1.20843						Purines, pyrimidines, nucleosides, and nucleotides	Salvage of nucleosides and nucleotides
ECs3055	yeiL	DNA-binding transcriptional activator YeiL							2.12148						Unknown function	General
ECs3059	fruA	fructose-specific PTS system IIBC component					1.48217		-1.03513						Transport and binding proteins	Carbohydrates, organic alcohols, and acids
ECs3062	setB	sugar efflux transport protein							-1.1027						Transport and binding proteins	Carbohydrates, organic alcohols, and acids
ECs3063	yeiP	elongation factor P							-1.74369			-1.93288			Protein synthesis	Translation factors																								-	-	-	-
ECs3066	yeiU	hypothetical protein ECs3066							-1.85919			-1.65612			Hypothetical proteins	Conserved
ECs3073	yejG	hypothetical protein ECs3073				1.1807			2.00229						Hypothetical proteins	Conserved
ECs3078	ndpA	nucleoid-associated protein NdpA		2.10313			2.21398		-1.68119	1.6814		-1.22573			Hypothetical proteins	Conserved
ECs3080	yejM	putative sulfatase		2.89938			2.65475			2.55522			3.75409		Central intermediary metabolism	Sulfur metabolism
ECs3081	yejO	putative ATP-binding component of a transport system							1.55964						Hypothetical proteins	Conserved
ECs3081	yejO	putative ATP-binding component of a transport system							1.56129						Hypothetical proteins	Conserved
ECs3082	narP	transcriptional regulator NarP							-1.09417						Regulatory functions	Other																				RpoH regulon				-		-		-
ECs3083	ccmH	CcmH precursor							-1.75186						Energy metabolism	Electron transport																										-
ECs3086	ccmE	cytochrome c-type biogenesis protein CcmE							-1.34516						Energy metabolism	Electron transport																										-
ECs3087	ccmD	heme exporter protein C							-1.45668						Cellular processes	Other
ECs3092	napB	citrate reductase cytochrome c-type subunit							-1.26573						Energy metabolism	Electron transport																								-		-		-
ECs3093	napH	quinol dehydrogenase membrane component							-1.00085						Energy metabolism	Electron transport
ECs3094	napG	quinol dehydrogenase periplasmic component							-1.14652						Energy metabolism	Electron transport																												-
ECs3098	eco	ecotin							1.84832			1.45959			Hypothetical proteins	Conserved																												+
ECs3100	yojI	multidrug transporter membrane component/ATP-binding component		2.96648			3.63753		-1.3452	2.78428		-1.86493	3.12284		Transport and binding proteins	Amino acids, peptides and amines	Transport and binding proteins	Unknown substrate
ECs3103	yojL	thiamine biosynthesis lipoprotein ApbE					3.07627		-1.27932			-1.13833			Biosynthesis of cofactors, prosthetic groups, and carriers	Thiamine																										-
ECs3104	ompC	outer membrane porin protein C		1.8878											#N/A																					RpoE regulon	CpxRA regulon				-		-					+
ECs3105	yojN	phosphotransfer intermediate protein in two-component regulatory system with RcsBC		3.34121			3.72651			2.83125			4.27111		Unclassified	Role category not yet assigned
ECs3107	rcsC	hybrid sensory kinase in two-component regulatory system with RcsB and YojN					2.27393			1.85971			2.58757		Unclassified	Role category not yet assigned																								+		+
ECs3120	inaA	hypothetical protein ECs3120										-1.25264			Regulatory functions	Other																								-					-
ECs3122	yfaH	putative transcriptional regulator										1.40758			Regulatory functions	Other
ECs3122	yfaH	putative transcriptional regulator										1.55337			Regulatory functions	Other
ECs3128	glpC	sn-glycerol-3-phosphate dehydrogenase subunit C	-1.07079									2.18996			Energy metabolism	Anaerobic
ECs3137	-	competence damage-inducible protein A							-1.13176						DNA metabolism	DNA replication, recombination, and repair
ECs3138	-	hypothetical protein ECs3138										-1.62773			Hypothetical proteins	Conserved																								-		-
ECs3141	arnB	UDP-4-amino-4-deoxy-L-arabinose--oxoglutarate aminotransferase							2.09747						Unclassified	Role category not yet assigned																												+
ECs3142	yfbF	undecaprenyl phosphate 4-deoxy-4-formamido-L-arabinose transferase							1.17919						Cell envelope	Biosynthesis and degradation of surface polysaccharides and lipopolysaccharides																								+
ECs3148	menE	O-succinylbenzoic acid--CoA ligase							-1.06449						Biosynthesis of cofactors, prosthetic groups, and carriers	Menaquinone and ubiquinone	Central intermediary metabolism	Other
ECs3149	menC	O-succinylbenzoate synthase							-1.69343						Biosynthesis of cofactors, prosthetic groups, and carriers	Menaquinone and ubiquinone
ECs3150	menB	naphthoate synthase							-1.11921						Biosynthesis of cofactors, prosthetic groups, and carriers	Menaquinone and ubiquinone
ECs3154	elaB	protein elaB							2.5654			4.15725	5.66972		Unknown function	General																				RpoS regulon				+	+	+	+	+
ECs3156	rnz	ribonuclease Z							-1.41673						Cellular processes	Toxin production and resistance	Unknown function	General
ECs3160	nuoN	NADH dehydrogenase subunit N							-1.22997						Energy metabolism	Electron transport																		Oxidative phosphorylation
ECs3161	nuoM	NADH dehydrogenase subunit M							-1.34389						Energy metabolism	Aerobic	Energy metabolism	Electron transport																Oxidative phosphorylation
ECs3162	nuoL	NADH dehydrogenase subunit L							-1.21756				2.36392		Energy metabolism	Aerobic	Energy metabolism	Electron transport																Oxidative phosphorylation
ECs3163	nuoK	NADH dehydrogenase subunit K							-1.11171						Energy metabolism	Aerobic	Energy metabolism	Electron transport																Oxidative phosphorylation
ECs3165	nuoI	NADH dehydrogenase subunit I		3.87626			3.94241			3.56309			4.37212		Energy metabolism	Aerobic	Energy metabolism	Electron transport																Oxidative phosphorylation
ECs3167	nuoG	NADH dehydrogenase subunit G					1.38133						2.35114		Energy metabolism	Electron transport																		Oxidative phosphorylation
ECs3168	nuoF	NADH dehydrogenase I subunit F		1.45559			1.84853		-1.25989	1.82371			3.08764		Energy metabolism	Aerobic	Energy metabolism	Electron transport																Oxidative phosphorylation							-		-				-
ECs3169	nuoE	NADH dehydrogenase subunit E		2.09728			2.19063						2.60266		Energy metabolism	Aerobic	Energy metabolism	Electron transport																Oxidative phosphorylation
ECs3170	nuoC	bifunctional NADH:ubiquinone oxidoreductase subunit C/D		3.30564			3.43335			3.1699			4.27751		Energy metabolism	Aerobic	Energy metabolism	Electron transport																Oxidative phosphorylation
ECs3171	nuoB	NADH dehydrogenase subunit B											3.34474		Energy metabolism	Aerobic	Energy metabolism	Electron transport																Oxidative phosphorylation
ECs3175	yfbR	hypothetical protein ECs3175										1.7036	4.19814		Energy metabolism	Electron transport																								+	+	+
ECs3178	yfbU	hypothetical protein ECs3178											3.62057		Hypothetical proteins	Conserved
ECs3179	yfbV	hypothetical protein ECs3179							1.56341						Hypothetical proteins	Conserved																										+	+	+
ECs3186	yfcG	glutathione S-transferase							2.31003			2.23723			Unclassified	Role category not yet assigned																								+		+		+
ECs3187	folX	D-erythro-7,8-dihydroneopterin triphosphate 2'-epimerase							-1.40989			-1.19916			Biosynthesis of cofactors, prosthetic groups, and carriers	Folic acid																								-		-
ECs3191	hisM	histidine transport system membrane protein M											3.84568		Transport and binding proteins	Amino acids, peptides and amines																								+
ECs3193	hisJ	histidine transport system histidine-binding periplasmic protein		-3.42492			-3.42492			-3.42492					Transport and binding proteins	Amino acids, peptides and amines																									-		-
ECs3194	argT	lysine-, arginine-, ornithine-binding periplasmic protein							2.22306						Transport and binding proteins	Amino acids, peptides and amines																								+		+
ECs3197	-	colicin V production protein							-1.46199						Cellular processes	Toxin production and resistance
ECs3205	div	flagella biosynthesis regulator							-1.84764						Unclassified	Role category not yet assigned																															+
ECs3209	yfcL	hypothetical protein ECs3209							-1.33725						Hypothetical proteins	Conserved																										-
ECs3211	yfcA	hypothetical protein ECs3211		3.18166			3.86523		-1.2252	3.53922					Unclassified	Role category not yet assigned
ECs3214	yfcN	hypothetical protein ECs3214							-1.47661			-1.01329			Mobile and extrachromosomal element functions	Prophage functions																								-		-
ECs3224	yfcX	multifunctional fatty acid oxidation complex subunit alpha										1.62706			Fatty acid and phospholipid metabolism	Degradation														Fatty acid β-oxidation I
ECs3225	yfcY	3-ketoacyl-CoA thiolase										1.08427			Fatty acid and phospholipid metabolism	Degradation														Fatty acid β-oxidation I
ECs3227	fadL	long-chain fatty acid outer membrane transporter							-1.19025			-2.47499			Transport and binding proteins	Carbohydrates, organic alcohols, and acids																										-		-
ECs3228	-	hypothetical protein ECs3228							1.07584						Hypothetical proteins	Conserved																								-		-
ECs3229	vacJ	lipoprotein precursor							-1.62113						Cell envelope	Other
ECs3231	intC	putative prophage Sf6-like integrase							-1.22391						Mobile and extrachromosomal element functions	Prophage functions	Viral functions	General																						-		-		-
ECs3240	-	putative resolvase				3.55348			3.80422						Mobile and extrachromosomal element functions	Transposon functions																										-
ECs3243	-	sucrose-6 phosphate hydrolase										1.69548			Energy metabolism	Sugars
ECs3245	dsdA	D-serine dehydratase							-1.02678						Energy metabolism	Amino acids and amines																							-										+
ECs3247	emrK	multidrug resistance protein K							1.00635			1.49568			Cellular processes	Toxin production and resistance
ECs3250	yfdE	hypothetical protein ECs3250							1.10425						Unclassified	Role category not yet assigned
ECs3251	-	hypothetical protein ECs3251							1.44136						Hypothetical proteins	Conserved
ECs3252	-	putative transporter YfdV							2.206			1.45131			Hypothetical proteins	Conserved
ECs3253	oxc	putative oxalyl-CoA decarboxylase							1.86936						Biosynthesis of cofactors, prosthetic groups, and carriers	Heme, porphyrin, and cobalamin	Biosynthesis of cofactors, prosthetic groups, and carriers	Menaquinone and ubiquinone	Biosynthesis of cofactors, prosthetic groups, and carriers	Other	Energy metabolism	Glycolysis/gluconeogenesis	Protein synthesis	tRNA and rRNA base modification	Purines, pyrimidines, nucleosides, and nucleotides	Purine ribonucleotide biosynthesis	Purines, pyrimidines, nucleosides, and nucleotides	Salvage of nucleosides and nucleotides
ECs3254	frc	formyl-coenzyme A transferase							2.18053						Unclassified	Role category not yet assigned
ECs3255	yfdX	hypothetical protein ECs3255				1.13735			1.99475			1.50961			Hypothetical proteins	Conserved																								+
ECs3256	-	hypothetical protein ECs3256	-1.28843						1.36932			1.80772			Cell envelope	Other
ECs3260	ypdA	putative sensor protein		2.94509			3.47654		-1.18479	2.69158		-1.22449	2.24266		Regulatory functions	Other																								-		-
ECs3261	ypdB	putative 2-component transcriptional regulator							-1.32265						Cell envelope	Surface structures																								-		-
ECs3268	glk	glucokinase							1.52233			1.96451	2.63152		Energy metabolism	Glycolysis/gluconeogenesis																								+
ECs3269	-	hypothetical protein ECs3269							1.94722						Hypothetical proteins	Conserved
ECs3270	ypeC	hypothetical protein ECs3270							3.15043			3.02094			Hypothetical proteins	Conserved																								+		+
ECs3271	mntH	manganese transport protein MntH				2.42154			4.19393						Transport and binding proteins	Cations and iron carrying compounds																								+		+		+		+
ECs3272	nupC	permease of transport system for 3 nucleosides							-1.72488						Transport and binding proteins	Nucleosides, purines and pyrimidines																										-
ECs3273	yfeA	hypothetical protein ECs3273		1.97803			2.19068			1.85354			2.19362		Viral functions	General																								-		-
ECs3279	-	hypothetical protein ECs3279							1.58004			-2.74378			No Data	No Data																								-		-
ECs3284	zipA	cell division protein ZipA		1.96317			2.561						2.26666		Cellular processes	Cell division
ECs3286	cysK	cysteine synthase A										1.08564	3.49534		Amino acid biosynthesis	Serine family																											-				-		+
ECs3287	ptsH	phosphohistidinoprotein-hexose phosphotransferase component of PTS system (Hpr)		-7.0753			-7.0753			-7.0753					Transport and binding proteins	Carbohydrates, organic alcohols, and acids																											-
ECs3288	ptsI	phosphoenolpyruvate-protein phosphotransferase											1.60586		Transport and binding proteins	Carbohydrates, organic alcohols, and acids																											-
ECs3290	pdxK	pyridoxal kinase							-1.05645						Biosynthesis of cofactors, prosthetic groups, and carriers	Pyridoxine																												+
ECs3293	cysA	sulfate/thiosulfate transporter subunit		4.64705			4.75747			4.00937			5.29671		Transport and binding proteins	Anions																														-
ECs3294	-	sulfate/thiosulfate transporter permease subunit							-1.03653						Transport and binding proteins	Anions
ECs3296	cysP	thiosulfate transporter subunit				-1.49665			-1.97858						Transport and binding proteins	Anions																									-		-
ECs3297	ucpA	short chain dehydrogenase							1.05265						Fatty acid and phospholipid metabolism	Biosynthesis																								+
ECs3299	murQ	N-acetylmuramic acid-6-phosphate etherase							-1.01447						Unknown function	General																										-
ECs3325	maeB	malic enzyme										1.30365	4.29927		Energy metabolism	Other														Gluconeogenesis										+	+	+
ECs3326	talA	transaldolase A							4.35847			4.20861	7.27808		Energy metabolism	Pentose phosphate pathway														Pentose phosphate pathway						RpoS regulon				+		+	+	+				+
ECs3327	tktB	transketolase							4.21931			4.26436	5.93902		Energy metabolism	Pentose phosphate pathway														Pentose phosphate pathway						RpoS regulon				+	+	+	+	+				+
ECs3328	ypfG	hypothetical protein ECs3328							1.28994			2.06742			Hypothetical proteins	Conserved																								+		+
ECs3328	ypfG	hypothetical protein ECs3328							2.38716			3.66189			Hypothetical proteins	Conserved																								+		+
ECs3331	narQ	nitrate/nitrite sensor protein NarQ		1.94573			2.22679								Regulatory functions	Other																								-		-
ECs3333	yffB	hypothetical protein ECs3333											2.43474		Hypothetical proteins	Conserved																										-	-
ECs3340	dapA	dihydrodipicolinate synthase								-2.68647					Amino acid biosynthesis	Aspartate family																									-		-
ECs3341	gcvR	glycine cleavage system transcriptional repressor											3.41696		Regulatory functions	Other
ECs3342	bcp	thioredoxin-dependent thiol peroxidase							-1.06438						Transport and binding proteins	Cations and iron carrying compounds																									-		-
ECs3355	perM	putative permease		3.35452			3.5			3.28384			2.77814		Unknown function	General																												+
ECs3359	uraA	uracil transporter							-1.98488			-2.75401			Transport and binding proteins	Amino acids, peptides and amines																								-		-		-
ECs3360	upp	uracil phosphoribosyltransferase							-1.88358			-1.98261			Purines, pyrimidines, nucleosides, and nucleotides	Salvage of nucleosides and nucleotides																								-		-	-	-
ECs3363	ppk	polyphosphate kinase											3.93643		Central intermediary metabolism	Phosphorus compounds																		Oxidative phosphorylation										+
ECs3365	yfgF	putative cytochrome C-type biogenesis protein							1.04048						Unclassified	Role category not yet assigned
ECs3367	yfgH	putative outer membrane lipoprotein				1.0445			1.77587						Cell envelope	Other
ECs3370	guaB	inosine 5'-monophosphate dehydrogenase							-1.06463						Purines, pyrimidines, nucleosides, and nucleotides	Purine ribonucleotide biosynthesis																										-
ECs3371	xseA	exodeoxyribonuclease VII large subunit							-1.8241			-1.32216			DNA metabolism	Degradation of DNA																								-		-		-
ECs3374	-	outer membrane protein assembly complex subunit YfgL		1.92209			1.80959								DNA metabolism	Restriction/modification	Energy metabolism	Methanogenesis	Protein fate	Degradation of proteins, peptides, and glycopeptides
ECs3375	-	hypothetical protein ECs3375		2.76701			2.819			2.45119			2.71738		Hypothetical proteins	Conserved																											-
ECs3377	gcpE	4-hydroxy-3-methylbut-2-en-1-yl diphosphate synthase											2.28195		Unknown function	General
ECs3378	-	hypothetical protein ECs3378								-2.04474					Regulatory functions	DNA interactions
ECs3380	ndk	nucleoside diphosphate kinase							-1.82854			-1.85751	-1.0509		Purines, pyrimidines, nucleosides, and nucleotides	Nucleotide and nucleoside interconversions																								-	-	-	-
ECs3386	-	hypothetical protein ECs3386											1.66794		Cell envelope	Other
ECs3399	suhB	inositol monophosphatase							-1.58635			-1.33553			Central intermediary metabolism	Other																									-		-
ECs3401	csiE	stationary phase inducible protein CsiE							1.56059			2.63204			Regulatory functions	Other	Unknown function	General																						+		+		+
ECs3403	hcaR	DNA-binding transcriptional regulator HcaR							1.65265			1.53221			Regulatory functions	Other
ECs3409	yphA	hypothetical protein ECs3409							1.98095			1.52366			Hypothetical proteins	Conserved																				RpoS regulon				+		+		+
ECs3413	yphE	putative ATP-binding component of a transport system							1.26242						Transport and binding proteins	Amino acids, peptides and amines	Transport and binding proteins	Unknown substrate
ECs3414	yphF	putative LACI-type transcriptional regulator							2.31409						Transport and binding proteins	Amino acids, peptides and amines	Transport and binding proteins	Carbohydrates, organic alcohols, and acids
ECs3418	hmpA	nitric oxide dioxygenase				1.14636			3.77542				3.37801		Central intermediary metabolism	Other	Energy metabolism	Electron transport																										-
ECs3423	purL	phosphoribosylformylglycinamidine synthase								-1.20335					Purines, pyrimidines, nucleosides, and nucleotides	Purine ribonucleotide biosynthesis																											-
ECs3424	yfhD	putative transglycosylase							-1.5029						Transport and binding proteins	Unknown substrate																										-
ECs3425	tadA	tRNA-specific adenosine deaminase										-1.09901			Viral functions	General
ECs3432	era	GTP-binding protein Era							-1.03003			-1.06173			Cellular processes	Cell division	Regulatory functions	RNA interactions
ECs3436	rseC	SoxR reducing system protein RseC							1.39676						Regulatory functions	Other																				RpoE regulon
ECs3437	rseB	periplasmic negative regulator of sigmaE							1.72881						Regulatory functions	Other																				RpoE regulon									-	-
ECs3438	rseA	anti-RNA polymerase sigma factor SigE		3.49111			3.7343		1.88471	3.32023			3.45259		Regulatory functions	Other	Transcription	Transcription factors																		RpoE regulon			+
ECs3439	rpoE	RNA polymerase sigma factor RpoE					3.19434		2.45224						Transcription	Transcription factors														Sigma factor						RpoE regulon			+						-
ECs3442	srmB	ATP-dependent RNA helicase SrmB							-1.03429			-1.13672			Transcription	Transcription factors																									-
ECs3447	yfiF	putative methyltransferase										-1.31857			Protein synthesis	tRNA and rRNA base modification																								-	-	-	-
ECs3452	pssA	phosphatidylserine synthase		2.38932			2.36883		-1.26227						Fatty acid and phospholipid metabolism	Biosynthesis	Fatty acid and phospholipid metabolism	Degradation												Phospholipid biosynthesis I
ECs3454	kgtP	alpha-ketoglutarate transporter				1.83642			2.60375						Transport and binding proteins	Carbohydrates, organic alcohols, and acids																								+		+
ECs3455	clpB	protein disaggregation chaperone							1.96728				2.7438		Protein fate	Degradation of proteins, peptides, and glycopeptides																				RpoH regulon					-		-		-	+
ECs3456	yfiH	hypothetical protein ECs3456								-3.08537					Hypothetical proteins	Conserved
ECs3458	yfiO	outer membrane protein assembly complex subunit YfiO		2.63706			2.73833			2.17185			2.43463		Cell envelope	Other																				RpoE regulon
ECs3460	yfiA	translation inhibitor protein RaiA							2.51497			2.57337	2.19089		Protein synthesis	Translation factors																							+		-	+	-	+					+
ECs3463	tyrA	bifunctional chorismate mutase/prephenate dehydrogenase											4.1136		Amino acid biosynthesis	Aromatic amino acid family																								+	+	+	+	+
ECs3464	aroF	phospho-2-dehydro-3-deoxyheptonate aldolase							1.87721			1.30836	3.05654		Amino acid biosynthesis	Aromatic amino acid family																								+		+
ECs3465	yfiL	hypothetical protein ECs3465										1.05608			Cell envelope	Other																				RpoS regulon				+		+
ECs3468	yfiB	putative outer membrane lipoprotein							-1.18871						Regulatory functions	Other	Viral functions	General
ECs3474	-	hypothetical protein ECs3474							-1.16111						Hypothetical proteins	Conserved
ECs3478	recN	recombination and repair protein							2.81263			1.11004			DNA metabolism	DNA replication, recombination, and repair
ECs3486	-	hypothetical protein ECs3486							1.63491						Hypothetical proteins	Conserved																										-
ECs3499	-	hypothetical protein ECs3499				1.09276			1.66872			1.87945			No Data	No Data
ECs3507	-	hypothetical protein ECs3507							-1.69373			-1.39316			Hypothetical proteins	Conserved																								-		-
ECs3508	-	hypothetical protein ECs3508				1.21743			2.29912			1.83315			No Data	No Data
ECs3509	-	hypothetical protein ECs3509							1.65003			1.55059			No Data	No Data
ECs3509	-	hypothetical protein ECs3509							2.0143			1.53639			No Data	No Data
ECs3510	-	hypothetical protein ECs3510				1.10642			1.62325			1.68851			No Data	No Data
ECs3510	-	hypothetical protein ECs3510							2.2256			1.14841			No Data	No Data
ECs3511	-	hypothetical protein ECs3511							1.20207			1.49119			DNA metabolism	DNA replication, recombination, and repair
ECs3512	-	putative site specific recombinase										1.34972			DNA metabolism	DNA replication, recombination, and repair
ECs3517	-	hypothetical protein ECs3517							1.57344			1.4756			Hypothetical proteins	Conserved
ECs3520	csiD	hypothetical protein ECs3520										2.26001			Hypothetical proteins	Conserved																				RpoS regulon				+		+		+
ECs3521	-	hydroxyglutarate oxidase										1.56659			Hypothetical proteins	Conserved																								+		+
ECs3522	gabD	succinate-semialdehyde dehydrogenase I											3.23493		Energy metabolism	Other																				RpoS regulon				+		+	+	+
ECs3523	gabT	4-aminobutyrate aminotransferase							1.39059			2.10275			Central intermediary metabolism	Other																								+		+		+
ECs3524	gabP	gamma-aminobutyrate transporter							1.31587			2.01921			Unclassified	Role category not yet assigned																				RpoS regulon				+		+		+
ECs3526	-	LysM domain/BON superfamily protein							2.72087			1.94423	4.84623		Unclassified	Role category not yet assigned																								+		+
ECs3527	yqaE	hypothetical protein ECs3527							2.76128			1.28013			Energy metabolism	Electron transport																				RpoS regulon								+
ECs3528	ygaV	hypothetical protein ECs3528							2.15937						Regulatory functions	DNA interactions
ECs3529	ygaP	hypothetical protein ECs3529		4.07614			5.09674		1.735	5.00563			5.33763		Hypothetical proteins	Conserved
ECs3531	ygaW	hypothetical protein ECs3531										1.79766			Hypothetical proteins	Conserved																												+
ECs3532	ygaC	hypothetical protein ECs3532							3.47296			3.9982	6.37513		Cell envelope	Other	Cell envelope	Surface structures																						+		+
ECs3533	ygaM	hypothetical protein ECs3533							5.19169	4.20802		5.22503	7.57004		Hypothetical proteins	Conserved																				RpoS regulon				+	+	+	+	+
ECs3534	-	putative transcriptional regulator							2.27975						Regulatory functions	Other
ECs3536	nrdH	glutaredoxin-like protein							3.98287			1.23104			Biosynthesis of cofactors, prosthetic groups, and carriers	Glutathione and analogs																								+		+
ECs3537	nrdI	ribonucleotide reductase stimulatory protein							4.25391			1.65969			Purines, pyrimidines, nucleosides, and nucleotides	2'-Deoxyribonucleotide metabolism																								+		+		+
ECs3538	nrdE	ribonucleotide-diphosphate reductase subunit alpha							3.47901			1.06032	5.79674		Purines, pyrimidines, nucleosides, and nucleotides	2'-Deoxyribonucleotide metabolism																								+		+		+
ECs3539	nrdF	ribonucleotide-diphosphate reductase subunit beta							2.86967			1.53007	3.42309		Purines, pyrimidines, nucleosides, and nucleotides	2'-Deoxyribonucleotide metabolism																								+		+		+
ECs3540	proV	glycine betaine transporter ATP-binding subunit		2.44704		2.4668	2.87251		3.75133	3.94144		1.87641	4.85119		Transport and binding proteins	Amino acids, peptides and amines																								+	+	+	+	+			+
ECs3541	proW	glycine betaine transporter membrane protein				1.75516			3.47293			1.81418	3.40638		Transport and binding proteins	Amino acids, peptides and amines																								+	+	+		+			+
ECs3542	proX	glycine betaine transporter periplasmic subunit							3.42548			1.95589			Transport and binding proteins	Amino acids, peptides and amines																								+		+		+			+	+
ECs3543	ygaY	putative transport protein				1.22282			3.17167			1.40082			Transport and binding proteins	Amino acids, peptides and amines	Transport and binding proteins	Unknown substrate																						+		+		+			+
ECs3543	ygaY	putative transport protein							4.45419						Transport and binding proteins	Amino acids, peptides and amines	Transport and binding proteins	Unknown substrate																						+		+		+			+
ECs3553	csrA	carbon storage regulator		2.95069									3.60008		Energy metabolism	Glycolysis/gluconeogenesis	Regulatory functions	RNA interactions
ECs3554	alaS	alanyl-tRNA synthetase		1.28186											Protein synthesis	tRNA aminoacylation																									-		-
ECs3555	recX	recombination regulator RecX							2.24367						Regulatory functions	Other																										+
ECs3562	gutM	DNA-binding transcriptional activator GutM							1.24636			1.28876			Energy metabolism	Sugars
ECs3563	srlR	DNA-bindng transcriptional repressor SrlR							-1.21111						Energy metabolism	Sugars
ECs3565	norR	anaerobic nitric oxide reductase transcription regulator							1.65835						Regulatory functions	Other
ECs3588	ygbA	hypothetical protein ECs3588							1.75491						Hypothetical proteins	Conserved																				RpoS regulon
ECs3589	mutS	DNA mismatch repair protein MutS							-1.43424						DNA metabolism	DNA replication, recombination, and repair																									-	-	-	-
ECs3595	rpoS	RNA polymerase sigma factor RpoS				2.30631			3.40387	4.51467		2.92861	4.79823		DNA metabolism	DNA replication, recombination, and repair	Transcription	DNA-dependent RNA polymerase	Transcription	Other										Sigma factor									+			+	+	+			+
ECs3595	rpoS	RNA polymerase sigma factor RpoS				1.8644			2.49497			2.26819			DNA metabolism	DNA replication, recombination, and repair	Transcription	DNA-dependent RNA polymerase	Transcription	Other										Sigma factor									+			+	+	+			+
ECs3596	nlpD	lipoprotein NlpD					2.97409		1.58627			1.57925			Cell envelope	Other																								+		+		+
ECs3600	ispF	2-C-methyl-D-erythritol 2,4-cyclodiphosphate synthase							-1.33859						Biosynthesis of cofactors, prosthetic groups, and carriers	Other
ECs3601	ispD	2-C-methyl-D-erythritol 4-phosphate cytidylyltransferase							-1.0029						Biosynthesis of cofactors, prosthetic groups, and carriers	Other
ECs3604	cysC	adenylylsulfate kinase							-1.05252						Central intermediary metabolism	Sulfur metabolism
ECs3605	cysN	sulfate adenylyltransferase subunit 1											4.11505		Central intermediary metabolism	Sulfur metabolism
ECs3606	cysD	sulfate adenylyltransferase subunit 2							-1.23845				2.06997		Central intermediary metabolism	Sulfur metabolism																									-		-				-
ECs3607	iap	alkaline phosphatase isozyme conversion aminopeptidase							2.38946			1.10699			Protein fate	Protein modification and repair
ECs3617	cysH	phosphoadenosine phosphosulfate reductase											4.15289		Unclassified	Role category not yet assigned																															-
ECs3619	cysJ	sulfite reductase subunit alpha							-1.0901						Central intermediary metabolism	Sulfur metabolism																											-				-
ECs3620	ygcM	putative 6-pyruvoyl tetrahydrobiopterin synthase							-1.79466			-1.40169			Biosynthesis of cofactors, prosthetic groups, and carriers	Other
ECs3630	ygcW	putative oxidoreductase										1.08528			Unknown function	General
ECs3646	barA	hybrid sensory histidine kinase BarA		2.78304			3.0633		-1.34953	2.43254			2.97231		Regulatory functions	Other
ECs3651	yqcB	tRNA pseudouridine synthase C							-1.7107			-1.23812			Protein synthesis	tRNA and rRNA base modification
ECs3652	-	hypothetical protein ECs3652							-1.32213			-1.09584			Hypothetical proteins	Conserved
ECs3656	sdaC	putative serine transporter										-2.7031			Transport and binding proteins	Amino acids, peptides and amines																								-		-		-
ECs3657	sdaB	L-serine dehydratase										-2.0427			Energy metabolism	Amino acids and amines																								-	-	-	-
ECs3658	exo	exonuclease IX											3.76593		DNA metabolism	DNA replication, recombination, and repair	Viral functions	General
ECs3659	fucO	L-1,2-propanediol oxidoreductase										1.4751			Energy metabolism	Sugars
ECs3660	fucA	L-fuculose phosphate aldolase										1.11916			Energy metabolism	Sugars
ECs3667	ygdD	hypothetical protein ECs3667										-1.08291			Hypothetical proteins	Conserved																								-		-
ECs3668	gcvA	DNA-binding transcriptional activator GcvA							1.26592						Central intermediary metabolism	Other	Regulatory functions	Other																										-
ECs3669	-	hypothetical protein ECs3669				1.24796			6.87917			6.2706	5.99027		Cell envelope	Other																								+		+
ECs3684	thyA	thymidylate synthase							-1.17996						Purines, pyrimidines, nucleosides, and nucleotides	2'-Deoxyribonucleotide metabolism																									-
ECs3685	lgt	prolipoprotein diacylglyceryl transferase		2.68399			2.84599			2.81345			3.11587		Protein fate	Protein modification and repair
ECs3686	ptsP	fused phosphoenolpyruvate-protein phosphotransferase PtsP/GAF domain											2.77821		Transport and binding proteins	Carbohydrates, organic alcohols, and acids
ECs3690	ygdR	hypothetical protein ECs3690							1.6161			2.18676	5.46248		Cell envelope	Other																								+		+
ECs3695	lysA	diaminopimelate decarboxylase							4.98143			2.74159	4.21152		Amino acid biosynthesis	Aspartate family																								+		+	+
ECs3702	yqeG	putative transporter protein							-1.90386			-1.38684			Transport and binding proteins	Amino acids, peptides and amines																								-		-
ECs3703	yqeH	hypothetical protein ECs3703							1.31242						Hypothetical proteins	Conserved																										-
ECs3704	yqeI	putative sensory transducer				-1.14826			-1.63675						Hypothetical proteins	Conserved																								-		-
ECs3706	-	hypothetical protein ECs3706										1.59522			Hypothetical proteins	Conserved
ECs3707	-	hypothetical protein ECs3707										1.63018			Hypothetical proteins	Conserved
ECs3708	-	hypothetical protein ECs3708										1.37021			Central intermediary metabolism	Other
ECs3712	ygeK	hypothetical protein ECs3712				1.17077			1.34947			1.90909			Regulatory functions	Other																												-
ECs3713	-	hypothetical protein ECs3713										1.78419			Hypothetical proteins	Conserved
ECs3717	eprJ	EprJ							1.22822			1.07621			Unclassified	Role category not yet assigned
ECs3718	-	EprI				1.02716			2.25192			1.77641			Protein fate	Protein and peptide secretion and trafficking
ECs3719	-	EprH				1.34892			1.89187			1.80594			Unclassified	Role category not yet assigned
ECs3725	-	surface presentation of antigens protein SpaP										1.53185			Protein fate	Protein and peptide secretion and trafficking
ECs3727	-	EivJ							1.39388						No Data	No Data
ECs3734	-	EivF										1.0653			Cellular processes	Pathogenesis
ECs3735	-	hypothetical protein ECs3735							1.0557						Hypothetical proteins	Conserved
ECs3737	-	hypothetical protein ECs3737				1.82675			1.28638			1.1723			Hypothetical proteins	Conserved
ECs3748	yqeB	putative synthase							1.04868			1.07365			Energy metabolism	Electron transport
ECs3749	yqeC	hypothetical protein ECs3749							1.42914			1.00961			Hypothetical proteins	Conserved
ECs3750	-	hypothetical protein ECs3750				1.47415			2.81238			2.10681			Hypothetical proteins	Conserved
ECs3761	idi	isopentenyl-diphosphate delta-isomerase										-1.02701			DNA metabolism	DNA replication, recombination, and repair
ECs3771	yqfA	putative oxidoreductase				1.16502			3.33905						Cellular processes	Toxin production and resistance																								+		+
ECs3772	yqfB	hypothetical protein ECs3772							-1.66637						Hypothetical proteins	Conserved																								-		-
ECs3774	gcvP	glycine dehydrogenase										2.74114	4.97355		Energy metabolism	Amino acids and amines																								+		+					-
ECs3775	gcvH	glycine cleavage system protein H										2.33262			Energy metabolism	Amino acids and amines																								+		+
ECs3776	gcvT	glycine cleavage system aminomethyltransferase T										2.54084	4.90005		Energy metabolism	Amino acids and amines																								+		+
ECs3784	serA	D-3-phosphoglycerate dehydrogenase										1.03124			Amino acid biosynthesis	Serine family																								+		+
ECs3785	rpiA	ribose-5-phosphate isomerase A							-1.37541						Energy metabolism	Pentose phosphate pathway														Pentose phosphate pathway											-		-
ECs3793	yggE	hypothetical protein ECs3793							1.33159			1.45157			Unclassified	Role category not yet assigned																				Rcs regulon	RpoS regulon			+		+
ECs3795	mscS	mechanosensitive channel MscS					3.15185		1.12599				4.77218		Energy metabolism	Electron transport
ECs3796	fbaA	fructose-bisphosphate aldolase											1.60603		Energy metabolism	Glycolysis/gluconeogenesis														Glycolysis	Gluconeogenesis
ECs3798	epd	erythrose 4-phosphate dehydrogenase											2.80369		Energy metabolism	Glycolysis/gluconeogenesis														Glycolysis	Gluconeogenesis
ECs3811	yggG	hypothetical protein ECs3811							2.09503			2.42067	5.40471		Protein fate	Degradation of proteins, peptides, and glycopeptides																				Rcs regulon				+
ECs3812	speB	agmatinase							-1.17445						Central intermediary metabolism	Polyamine biosynthesis																												-
ECs3813	-	lipoprotein							1.20051						Cell envelope	Other																								+
ECs3819	galP	galactose-proton symport of transport system							3.2505			1.95012			Transport and binding proteins	Carbohydrates, organic alcohols, and acids																								+		+		+
ECs3825	yqgF	Holliday junction resolvase-like protein							-1.19241						DNA metabolism	DNA replication, recombination, and repair
ECs3828	yggT	putative resistance protein		4.41229			4.84321		-1.0228	5.18883			4.84407		Unclassified	Role category not yet assigned
ECs3839	mltC	murein transglycosylase C		2.45535									4.59069		Cell envelope	Biosynthesis and degradation of murein sacculus and peptidoglycan																										+
ECs3841	speC	ornithine decarboxylase											2.24902		Central intermediary metabolism	Polyamine biosynthesis
ECs3849	-	hypothetical protein ECs3849							2.21699						#N/A
ECs3850	pagC	putative virulence-related membrane protein				1.83616			3.01391						Cellular processes	Pathogenesis
ECs3855	-	putative enterotoxin										1.28171			Cellular processes	Toxin production and resistance																								-		-
ECs3873	gsp	bifunctional glutathionylspermidine amidase/glutathionylspermidine synthetase							-1.32262						Unclassified	Role category not yet assigned																									-		-	-
ECs3874	yghU	putative glutathione S-transferase YghU										1.49765			Unclassified	Role category not yet assigned																								+		+		+
ECs3880	hybB	putative hydrogenase 2 b cytochrome subunit							-1.2231						Energy metabolism	Electron transport																										-
ECs3885	yghZ	aldo-keto reductase							1.51969			2.622			Hypothetical proteins	Conserved																													+	+
ECs3887	yghA	oxidoreductase							5.94877			6.58495	7.58544		Unknown function	Enzymes of unknown specificity																				Rcs regulon	RpoS regulon			+	+	+	+	+
ECs3889	exbD	biopolymer transport protein ExbD		2.41144			2.93182						3.59561		Transport and binding proteins	Cations and iron carrying compounds																														-
ECs3890	exbB	biopolymer transport protein ExbB		2.52519			2.3711			2.01267			3.05834		Transport and binding proteins	Cations and iron carrying compounds	Transport and binding proteins	Other																									-			-
ECs3894	yqhD	putative oxidoreductase											2.05431		Central intermediary metabolism	Other	Energy metabolism	Electron transport	Energy metabolism	Fermentation	Energy metabolism	Glycolysis/gluconeogenesis	Energy metabolism	TCA cycle																			-
ECs3896	dkgA	2,5-diketo-D-gluconate reductase A											4.16972		Unknown function	General																								+		+
ECs3897	-	hypothetical protein ECs3897							2.58143			2.02476			Hypothetical proteins	Conserved																								+		+
ECs3898	-	hypothetical protein ECs3898							1.29715						Hypothetical proteins	Conserved
ECs3905	ygiV	hypothetical protein ECs3905				1.51677			2.75128			2.39223			Hypothetical proteins	Conserved																								+		+
ECs3906	ygiW	hypothetical protein ECs3906							2.95586			2.85205			Hypothetical proteins	Conserved																				RpoS regulon				+		+		+
ECs3913	fitE	putative ferrichrome-binding protein										-1.08087			Transport and binding proteins	Cations and iron carrying compounds
ECs3914	fitD	putative permease of ferrichrome ABC transporter							1.07766						Transport and binding proteins	Cations and iron carrying compounds
ECs3915	fitC	putative permease of ferrichrome ABC transporter							1.60554						Transport and binding proteins	Cations and iron carrying compounds
ECs3916	fitB	putative ABC-type iron-siderophore transport system ATP-binding protein				1.45877			1.88282						Transport and binding proteins	Cations and iron carrying compounds
ECs3917	fitA	putative ferrichrome iron receptor precursor							1.38924						Transport and binding proteins	Cations and iron carrying compounds																								-		-
ECs3929	ribB	3,4-dihydroxy-2-butanone 4-phosphate synthase							-1.12654						Biosynthesis of cofactors, prosthetic groups, and carriers	Riboflavin, FMN, and FAD																											-
ECs3931	-	glycogen synthesis protein GlgS							1.85807			1.95685			Hypothetical proteins	Conserved
ECs3941	folB	bifunctional dihydroneopterin aldolase/dihydroneopterin triphosphate 2'-epimerase							-1.34407			-1.12508			Biosynthesis of cofactors, prosthetic groups, and carriers	Folic acid																										-
ECs3942	ygiH	putative glycerol-3-phosphate acyltransferase PlsY							-1.41479						Hypothetical proteins	Conserved
ECs3944	ttdA	tartrate dehydratase subunit alpha										1.08978			Energy metabolism	Fermentation
ECs3947	ygjD	putative DNA-binding/iron metalloprotein/AP endonuclease							-1.09782						Protein fate	Degradation of proteins, peptides, and glycopeptides																				RpoS regulon
ECs3952	yqjH	hypothetical protein ECs3952										-1.02983			Hypothetical proteins	Conserved
ECs3954	aer	aerotaxis sensor receptor										-2.67938			Cellular processes	Other																		Bacterial chemotaxis and motility						-		-
ECs3965	ygjN	hypothetical protein ECs3965										-1.01032			Hypothetical proteins	Conserved																								-		-
ECs3966	ygjO	hypothetical protein ECs3966							-1.05606			-1.73327			Hypothetical proteins	Conserved																								-	-		-	-
ECs3967	ygjP	hypothetical protein ECs3967							-1.07016						Hypothetical proteins	Conserved
ECs3970	alx	putative transport protein										-1.16484			Hypothetical proteins	Conserved
ECs3975	exuT	transport protein of hexuronates							1.00347						Transport and binding proteins	Carbohydrates, organic alcohols, and acids																												+
ECs3977	yqjA	hypothetical protein ECs3977		3.44251			3.01414								Unknown function	General																				CpxRA regulon								-
ECs3979	yqjC	hypothetical protein ECs3979							2.40947			1.58405			Hypothetical proteins	Conserved																				RpoS regulon				+		+		+
ECs3980	yqjD	hypothetical protein ECs3980							2.52594			2.1182	3.62934		Hypothetical proteins	Conserved																				RpoS regulon				+	+	+	+	+
ECs3981	yqjE	hypothetical protein ECs3981							3.67981			2.7263	5.46615		Hypothetical proteins	Conserved																				RpoS regulon				+		+		+
ECs3982	-	hypothetical protein ECs3982							3.76388			2.23609			Hypothetical proteins	Conserved																								+		+
ECs3983	-	hypothetical protein ECs3983							3.26033			1.49787			Hypothetical proteins	Conserved																								+		+
ECs3984	yqjG	putative transferase							2.95974			1.11915			Unclassified	Role category not yet assigned																								+		+		+
ECs3985	yhaH	putative cytochrome							1.12743						Protein fate	Degradation of proteins, peptides, and glycopeptides
ECs3986	yhaI	putative cytochrome							1.59838						Hypothetical proteins	Conserved
ECs3988	yhaK	hypothetical protein ECs3988							3.42765			1.12197			Energy metabolism	Electron transport																								+
ECs4007	sohA	putative regulator PrlF				-1.05648									Protein fate	Degradation of proteins, peptides, and glycopeptides
ECs4008	yhaV	hypothetical protein ECs4008				-1.06611									Hypothetical proteins	Conserved
ECs4009	agaR	DNA-binding transcriptional regulator AgaR							-1.97601			-1.16788			Energy metabolism	Sugars																								-		-
ECs4013	-	N-acetylgalactosamine-specific PTS system enzyme IID component										1.06785			Transport and binding proteins	Carbohydrates, organic alcohols, and acids
ECs4020	yraH	putative fimbrial-like protein							1.99437						Cell envelope	Surface structures																										-
ECs4021	yraI	putative chaperone							1.23963			1.19792			Unclassified	Role category not yet assigned
ECs4029	yraN	hypothetical protein ECs4029							-1.3242						Hypothetical proteins	Conserved
ECs4032	-	hypothetical protein ECs4032					2.46756		-1.19074			-1.86408			Hypothetical proteins	Conserved
ECs4034	yhbO	hypothetical protein ECs4034							6.27472			5.64552	9.29516		Unclassified	Role category not yet assigned																				Rcs regulon	RpoS regulon			+	+	+	+	+				+
ECs4035	yhbP	hypothetical protein ECs4035							1.49167			1.01143			Hypothetical proteins	Conserved																								+		+
ECs4042	mtr	tryptophan permease										-1.31898			Transport and binding proteins	Amino acids, peptides and amines
ECs4043	deaD	ATP-dependent RNA helicase DeaD							1.06155						Transcription	Other	Transcription	RNA processing	Transcription	Transcription factors
ECs4044	nlpI	lipoprotein NlpI		3.08493			2.66277			2.90329					Unclassified	Role category not yet assigned
ECs4053	yhbX	putative alkaline phosphatase I							1.76621						Cell envelope	Surface structures
ECs4056	folP	dihydropteroate synthase										-1.0763			Biosynthesis of cofactors, prosthetic groups, and carriers	Folic acid																				RpoH regulon					-		-
ECs4057	ftsH	cell division protein HflB/FtsH protease					1.25892						1.8383		Cellular processes	Cell division																				RpoH regulon
ECs4058	rrmJ	23S rRNA methyltransferase J							1.21542						Protein synthesis	tRNA and rRNA base modification																				RpoH regulon					-		-
ECs4062	obgE	GTPase ObgE										-1.20658			Unknown function	General
ECs4063	yhbE	hypothetical protein ECs4063										-1.11152			Cell envelope	Other
ECs4065	rplU	50S ribosomal protein L21		2.55551			2.45253			2.46475			1.90128		Protein synthesis	Ribosomal proteins: synthesis and modification																															-
ECs4066	ispB	octaprenyl diphosphate synthase		-3.44744			-3.44744			-3.44744					Biosynthesis of cofactors, prosthetic groups, and carriers	Menaquinone and ubiquinone																											-
ECs4069	yrbA	hypothetical protein ECs4069		-5.34718			-5.34718								Unclassified	Role category not yet assigned																									-		-
ECs4070	yrbB	hypothetical protein ECs4070											2.60113		Unclassified	Role category not yet assigned
ECs4072	yrbD	hypothetical protein ECs4072		2.60986			2.41783						2.92685		Unknown function	General																											-
ECs4073	yrbE	hypothetical protein ECs4073		3.68297			3.63168			3.68325			3.68909		Hypothetical proteins	Conserved
ECs4074	yrbF	putative ABC transporter ATP-binding protein YrbF		1.90144			2.16883						2.79796		Transport and binding proteins	Unknown substrate
ECs4078	lptC	lipopolysaccharide export system protein lptC					3.77363			3.24542			3.56746		Hypothetical proteins	Conserved
ECs4080	lptB	lipopolysaccharide export system ATP-binding protein lptB		1.65171			1.82589			1.72032			2.17289		No Data	No Data
ECs4089	arcB	aerobic respiration control sensor protein ArcB		2.71874			3.06076			3.18678			3.37984		Regulatory functions	Other																							-
ECs4094	yhcH	hypothetical protein ECs4094							1.26658			1.50998			Hypothetical proteins	Conserved																								+		+
ECs4098	nanA	N-acetylneuraminate lyase										2.01228			Cell envelope	Biosynthesis and degradation of surface polysaccharides and lipopolysaccharides	Energy metabolism	Biosynthesis and degradation of polysaccharides
ECs4100	dcuD	putative cryptic C4-dicarboxylate transporter DcuD				1.62484			2.07132			1.4466			Transport and binding proteins	Carbohydrates, organic alcohols, and acids
ECs4107	degQ	serine endoprotease							1.34046						Protein fate	Degradation of proteins, peptides, and glycopeptides																									+
ECs4108	degS	serine endoprotease		2.76915											Protein fate	Degradation of proteins, peptides, and glycopeptides																							-			-
ECs4109	mdh	malate dehydrogenase										1.40356	2.45849		Energy metabolism	TCA cycle														Gluconeogenesis	TCA cycle and glyoxylate bypass	Mix acid fermentation												+
ECs4111	yhcN	hypothetical protein ECs4111							1.37724						Hypothetical proteins	Conserved																				RpoE regulon
ECs4112	yhcO	hypothetical protein ECs4112							2.64196			2.61005			Hypothetical proteins	Conserved																				RpoS regulon				+		+		+
ECs4120	yhdE	Maf-like protein							-1.00749						Cellular processes	Cell division																				RpoE regulon
ECs4125	yhdH	putative dehydrogenase											3.30089		Unclassified	Role category not yet assigned
ECs4129	yhdT	hypothetical protein ECs4129							-2.16886			-1.80988			Hypothetical proteins	Conserved																								-
ECs4130	panF	sodium/panthothenate symporter							-2.04226			-2.19967			Transport and binding proteins	Carbohydrates, organic alcohols, and acids
ECs4131	prmA	ribosomal protein L11 methyltransferase							-1.57429			-1.82079			Protein synthesis	Ribosomal proteins: synthesis and modification																								-	-		-	-
ECs4132	dusB	tRNA-dihydrouridine synthase B							-1.02981						Unknown function	General
ECs4134	yhdJ	putative methyltransferase							-1.11207						DNA metabolism	DNA replication, recombination, and repair																												-
ECs4136	envR	DNA-binding transcriptional regulator EnvR				1.83363			1.66777			1.16912			Unclassified	Role category not yet assigned
ECs4137	acrE	transmembrane protein affects septum formation and cell membrane permeability							1.587						Cell envelope	Other
ECs4140	yhdV	hypothetical protein ECs4140				1.08607						1.22786			Cell envelope	Other
ECs4145	-	putative transferase							1.04606			1.29598			Cell envelope	Biosynthesis and degradation of surface polysaccharides and lipopolysaccharides	Cellular processes	Toxin production and resistance	Central intermediary metabolism	Other																						+
ECs4151	smf_2	DNA protecting protein DprA							1.0751						Unclassified	Role category not yet assigned																								+		+
ECs4155	trkA	potassium transporter peripheral membrane component										-1.04279			Transport and binding proteins	Cations and iron carrying compounds
ECs4157	zntR	zinc-responsive transcriptional regulator							1.3381						Regulatory functions	Other																				RpoH regulon	RpoE regulon					+
ECs4187	-	hypothetical protein ECs4187							1.05232			1.04963			#N/A
ECs4188	-	HopD							1.57083			1.4661			Protein fate	Degradation of proteins, peptides, and glycopeptides
ECs4189	-	bacterioferritin				1.06978			2.56808			2.35522	5.82699		Transport and binding proteins	Cations and iron carrying compounds																								+	+	+	+
ECs4193	rpsL	30S ribosomal protein S12								-1.59509					Protein synthesis	Ribosomal proteins: synthesis and modification																									-		-
ECs4199	-	hypothetical protein ECs4199							-1.02836						Unknown function	General
ECs4201	kefB	glutathione-regulated potassium-efflux system protein KefB							2.10747						Transport and binding proteins	Cations and iron carrying compounds																										+
ECs4202	-	glutathione-regulated potassium-efflux system ancillary protein KefG							1.23453						Energy metabolism	Electron transport
ECs4212	fic	cell filamentation protein Fic							1.67208			1.79838			Cellular processes	Cell division																				RpoS regulon				+		+		+
ECs4213	yhfG	hypothetical protein ECs4213							2.18491			2.15587			Hypothetical proteins	Conserved																				RpoS regulon				+		+		+
ECs4215	tsgA	hypothetical protein ECs4215							-1.2838			-2.84234			Hypothetical proteins	Conserved																								-		-
ECs4220	yhfL	hypothetical protein ECs4220				1.07574			1.9088						Cell envelope	Other
ECs4226	trpS	tryptophanyl-tRNA synthetase							-1.14874						Protein synthesis	tRNA aminoacylation
ECs4232	aroK	shikimate kinase I							-1.16068						Amino acid biosynthesis	Aromatic amino acid family																				CpxRA regulon					-		-
ECs4233	hofQ	outer membrane porin HofQ										1.0594			Transport and binding proteins	Amino acids, peptides and amines
ECs4238	mrcA	peptidoglycan synthetase		2.94684			2.94394		-1.39976	2.20442			2.77955		Cell envelope	Biosynthesis and degradation of murein sacculus and peptidoglycan														Peptidoglycan biosynthesis I (meso-diaminopimelate containing)																	-
ECs4240	yrfF	putative dehydrogenase				1.22308			3.08385				2.77308		Hypothetical proteins	Conserved																												+
ECs4247	ompR	response regulator OmpR											2.39965		Regulatory functions	Other
ECs4249	yhgF	hypothetical protein ECs4249											1.86		Hypothetical proteins	Conserved
ECs4250	feoA	ferrous iron transport protein A							1.52359			-1.20985			Transport and binding proteins	Cations and iron carrying compounds																										-			+
ECs4251	feoB	ferrous iron transport protein B		2.4659			2.40736			1.95986		-1.00167	2.07461		Transport and binding proteins	Cations and iron carrying compounds																										-	-
ECs4253	-	hypothetical protein ECs4253							1.01225						Hypothetical proteins	Conserved
ECs4256	gntY	putative DNA uptake protein		-3.65305											Unclassified	Role category not yet assigned																				RpoH regulon
ECs4258	malQ	4-alpha-glucanotransferase										1.57322			Energy metabolism	Biosynthesis and degradation of polysaccharides																				RpoE regulon				+		+
ECs4259	malP	maltodextrin phosphorylase										2.59292	6.01767		Energy metabolism	Biosynthesis and degradation of polysaccharides	Energy metabolism	Sugars																						+		+		+
ECs4260	malT	transcriptional regulator MalT										2.23372	1.94381		Energy metabolism	Sugars																								+				+
ECs4261	-	hypothetical protein ECs4261										1.11419			Hypothetical proteins	Conserved
ECs4262	-	hypothetical protein ECs4262										1.22234			Cellular processes	Toxin production and resistance																										+
ECs4266	glpR	DNA-binding transcriptional repressor GlpR											3.50343		Energy metabolism	Anaerobic	Regulatory functions	Other																								-
ECs4267	glpG	intramembrane serine protease GlpG		3.14873			3.83074			2.98258			3.63092		Central intermediary metabolism	Other
ECs4268	glpE	thiosulfate sulfurtransferase											4.65123		Central intermediary metabolism	Other	Energy metabolism	Anaerobic
ECs4269	glpD	glycerol-3-phosphate dehydrogenase										1.54543			Energy metabolism	Aerobic	Energy metabolism	Anaerobic	Fatty acid and phospholipid metabolism	Biosynthesis
ECs4270	-	hypothetical protein ECs4270										1.20924			Cell envelope	Other
ECs4274	glgA	glycogen synthase										1.12624			Central intermediary metabolism	Other																								+		+		+			-
ECs4276	glgX	glycogen debranching enzyme							1.20039			1.71035			Energy metabolism	Biosynthesis and degradation of polysaccharides																								+		+		+
ECs4277	glgB	glycogen branching enzyme										1.54059	3.0185		Energy metabolism	Biosynthesis and degradation of polysaccharides																								+		+	+	+
ECs4278	asd	aspartate-semialdehyde dehydrogenase											2.54655		Amino acid biosynthesis	Aspartate family	Cell envelope	Biosynthesis and degradation of murein sacculus and peptidoglycan																							-		-				-
ECs4285	gntU	low affinity gluconate transporter										-1.88903			Cell envelope	Other	Transport and binding proteins	Anions	Transport and binding proteins	Carbohydrates, organic alcohols, and acids	Transport and binding proteins	Cations and iron carrying compounds																						-
ECs4285	gntU	low affinity gluconate transporter										-1.95115			Cell envelope	Other	Transport and binding proteins	Anions	Transport and binding proteins	Carbohydrates, organic alcohols, and acids	Transport and binding proteins	Cations and iron carrying compounds																						-
ECs4286	gntK	gluconate kinase 1										-1.95102			Hypothetical proteins	Conserved																									-		-	-
ECs4291	-	hypothetical protein ECs4291							1.082			1.34075			No Data	No Data
ECs4293	ggt	gamma-glutamyltranspeptidase										1.23698			Biosynthesis of cofactors, prosthetic groups, and carriers	Glutathione and analogs																								+		+		+
ECs4294	yhhA	hypothetical protein ECs4294							3.11971			2.55778			Hypothetical proteins	Conserved																				RpoS regulon						+		+
ECs4298	ugpA	glycerol-3-phosphate transporter permease										1.3447			Transport and binding proteins	Other
ECs4299	ugpB	glycerol-3-phosphate transporter periplasmic binding protein							1.47526						Transport and binding proteins	Other																				RpoS regulon				+		+
ECs4307	-	hypothetical protein ECs4307										1.13464			Cellular processes	Toxin production and resistance
ECs4310	rpoH	RNA polymerase factor sigma-32				1.36178			2.25826						Regulatory functions	Other	Transcription	Transcription factors												Sigma factor						RpoE regulon										-
ECs4312	ftsE	cell division protein FtsE											3.96898		Cellular processes	Cell division
ECs4317	yhhN	hypothetical protein ECs4317											3.7785		Hypothetical proteins	Conserved
ECs4318	zntA	zinc/cadmium/mercury/lead-transporting ATPase		2.25519			2.71408		1.54316	2.46649			2.94131		Transport and binding proteins	Cations and iron carrying compounds
ECs4323	yhhT	hypothetical protein ECs4323							2.36661			2.11212			Unclassified	Role category not yet assigned																				RpoS regulon				+		+
ECs4324	-	lipoprotein										-2.0899			Cell envelope	Other																								-		-
ECs4325	-	putative O-methyltransferase										-3.73393			Protein fate	Protein modification and repair																								-		-
ECs4326	-	hypothetical protein ECs4326										-1.80119			No Data	No Data																								-		-
ECs4327	-	putative acyltransferase										-1.89095			Central intermediary metabolism	Other																								-		-
ECs4328	-	putative acyl carrier protein										-2.21765			Fatty acid and phospholipid metabolism	Biosynthesis																								-		-
ECs4329	-	acyl carrier protein										-2.17313			Fatty acid and phospholipid metabolism	Biosynthesis																								-		-
ECs4330	-	hypothetical protein ECs4330										-2.27288			Cell envelope	Other																								-		-
ECs4331	-	putative surfactin synthetase										-2.22213			Energy metabolism	ATP-proton motive force interconversion																										-
ECs4332	-	putative (3R)-hydroxymyristoyl-[acyl carrier protein] dehydratase										-2.33853			No Data	No Data																								-		-
ECs4333	-	hypothetical protein ECs4333										-2.31115			Cell envelope	Biosynthesis and degradation of surface polysaccharides and lipopolysaccharides																								-		-
ECs4334	-	hypothetical protein ECs4334							-1.46397			-2.31654			Hypothetical proteins	Conserved																								-		-
ECs4335	-	hypothetical protein ECs4335		-3.26328			-3.26328		-1.30373	-3.26328		-2.37284	-3.26328		No Data	No Data																								-	-	-	-
ECs4336	-	hypothetical protein ECs4336		2.40894			2.16028		-1.42615	1.61326		-2.13648	2.55088		Cell envelope	Other																								-		-
ECs4337	-	lipoprotein										-2.02256			Cell envelope	Other																								-		-
ECs4338	-	3-oxoacyl-(acyl carrier protein) synthase I							-1.08677			-1.74081			Energy metabolism	ATP-proton motive force interconversion																								-		-
ECs4339	-	putative beta-hydroxydecanoyl-ACP dehydrase							-1.44284			-2.08759			Fatty acid and phospholipid metabolism	Biosynthesis																								-		-
ECs4340	-	3-ketoacyl-(acyl-carrier-protein) reductase							-1.78118			-2.17404			Fatty acid and phospholipid metabolism	Degradation																								-		-
ECs4341	-	3-oxoacyl-(acyl carrier protein) synthase II							-1.60155			-2.29788	-1.14263		Fatty acid and phospholipid metabolism	Biosynthesis																									-	-	-
ECs4342	acpT	holo-(acyl carrier protein) synthase 2										-1.38694			Protein fate	Protein modification and repair
ECs4344	nikB	nickel transporter permease NikB										1.12104			Transport and binding proteins	Cations and iron carrying compounds
ECs4348	nikR	nickel responsive regulator							-1.86456						Mobile and extrachromosomal element functions	Transposon functions	Unknown function	General
ECs4356	-	HicB-like protein				1.31979			1.9847			1.15555			Unknown function	General
ECs4357	-	HicA-like protein				1.39372			2.24379			1.07687			No Data	No Data
ECs4358	yhhJ	putative transporter							1.02221						Hypothetical proteins	Conserved
ECs4359	rbbA	putative ATP-binding component of a transport system							1.29808						Transport and binding proteins	Amino acids, peptides and amines	Transport and binding proteins	Unknown substrate
ECs4360	yhiI	hypothetical protein ECs4360							1.1306						Protein fate	Protein and peptide secretion and trafficking
ECs4361	-	hypothetical protein ECs4361							1.36359			1.05248			Hypothetical proteins	Conserved
ECs4362	-	hypothetical protein ECs4362							1.22491			1.09009			Hypothetical proteins	Conserved
ECs4364	yhiN	hypothetical protein ECs4364										-1.62981			Hypothetical proteins	Conserved
ECs4366	uspB	universal stress protein UspB							2.30913			2.15904			Cellular processes	Detoxification																				RpoS regulon				+		+				+
ECs4367	uspA	hypothetical protein ECs4367								2.62371			4.25846		Cellular processes	Adaptations to atypical conditions																													+		-
ECs4368	yhiP	inner membrane transporter YhiP							1.57642			1.68261			Transport and binding proteins	Amino acids, peptides and amines																												+
ECs4369	yhiQ	putative methyltransferase							1.1306				3.91402		Hypothetical proteins	Conserved																				RpoH regulon
ECs4370	prlC	oligopeptidase A							1.98809						Protein fate	Degradation of proteins, peptides, and glycopeptides																				RpoH regulon						+		+
ECs4372	gor	glutathione reductase					-4.22266								Biosynthesis of cofactors, prosthetic groups, and carriers	Glutathione and analogs																							+		-		-					+
ECs4376	yhiS	hypothetical protein ECs4376				1.00137			1.49974			1.06288			Hypothetical proteins	Conserved
ECs4378	yhiF	hypothetical protein ECs4378							1.79047			1.03798			Regulatory functions	Other
ECs4379	shuS	hypothetical protein ECs4379										-1.83872			Transport and binding proteins	Amino acids, peptides and amines	Transport and binding proteins	Cations and iron carrying compounds	Transport and binding proteins	Unknown substrate																				-	-	-	-
ECs4380	shuA	heme utilization/transport protein		1.78496									2.73074		Energy metabolism	Other																										-
ECs4382	shuT	putative hemin binding protein							1.72888						Transport and binding proteins	Cations and iron carrying compounds	Transport and binding proteins	Other																						+
ECs4388	yhiD	putative Mg(2+) transport ATPase										1.02686			Transport and binding proteins	Amino acids, peptides and amines																				RpoS regulon
ECs4389	hdeB	acid-resistance protein										1.30916			Regulatory functions	Other																				RpoS regulon
ECs4391	hdeD	acid-resistance membrane protein							1.33476			1.70389			Unknown function	General																				RpoS regulon										+
ECs4392	gadE	hypothetical protein ECs4392										1.78355			Hypothetical proteins	Conserved
ECs4395	gadW	putative ARAC-type regulatory protein							2.69321			2.30267			Regulatory functions	Other																				RpoS regulon
ECs4396	gadX	DNA-binding transcriptional regulator GadX				2.37228			3.72567			3.35774			Regulatory functions	Other																				RpoS regulon				+		+
ECs4397	gadA	glutamate decarboxylase isozyme							1.8055			3.12866	2.46615		Central intermediary metabolism	Other	Energy metabolism	Amino acids and amines																		RpoS regulon								+				+
ECs4399	treF	trehalase							4.12301			2.51008	4.5047		Cellular processes	Other	Energy metabolism	Sugars																		RpoS regulon				+		+		+				+
ECs4402	yhjD	hypothetical protein ECs4402							2.12075			1.34964			Transcription	Degradation of RNA																								+		+		+
ECs4403	yhjE	putative transport protein							1.52538			1.75631			Unclassified	Role category not yet assigned																								+		+
ECs4404	yhjG	hypothetical protein ECs4404											2.64797		Hypothetical proteins	Conserved																				RpoS regulon						+
ECs4405	yhjH	EAL domain-containing protein										-3.75191			Unclassified	Role category not yet assigned																								-		-
ECs4408	dctA	C4-dicarboxylate transporter DctA										1.75674			Transport and binding proteins	Carbohydrates, organic alcohols, and acids																								+				+
ECs4409	yhjK	putative phosphodiesterase		2.35152			2.32434			1.75251					Unclassified	Role category not yet assigned
ECs4414	yhjQ	hypothetical protein ECs4414							1.13977						Hypothetical proteins	Conserved
ECs4418	-	hypothetical protein ECs4418					2.33973								Hypothetical proteins	Conserved
ECs4419	yhjV	putative transporter protein										-1.43693			Transport and binding proteins	Amino acids, peptides and amines																										-
ECs4423	dppB	dipeptide transporter permease DppB										1.11411			Transport and binding proteins	Amino acids, peptides and amines																												+
ECs4427	-	putative fimbrial protein precursor							1.42787						Cell envelope	Surface structures
ECs4430	-	putative fimbrial chaperone protein precursor							2.92698						Unclassified	Role category not yet assigned																								-		-
ECs4431	-	putative fimbrial major protein precursor							2.60082						Cell envelope	Surface structures																								-		-
ECs4432	yhjX	putative resistance protein							2.2208						Transport and binding proteins	Carbohydrates, organic alcohols, and acids																								-		-		-	+	+
ECs4437	yiaD	putative outer membrane lipoprotein										-1.21677			Regulatory functions	Other	Viral functions	General																						-		-	-	-
ECs4438	tiaE	2-hydroxyacid dehydrogenase											2.46953		Central intermediary metabolism	Other																									-		-
ECs4440	yiaG	putative transcriptional regulator							2.22726			3.40526			Regulatory functions	DNA interactions																				RpoS regulon				+		+		+
ECs4441	cspA	cold shock protein CspA							-1.02127			-1.81274			Cellular processes	Adaptations to atypical conditions																													-	-	-
ECs4445	yiaA	hypothetical protein ECs4445							2.22123			1.80281			Hypothetical proteins	Conserved																								+		+
ECs4446	yiaB	hypothetical protein ECs4446							2.95994			2.28469			Cell envelope	Other																								+		+
ECs4447	xylB	xylulokinase							1.36551						Energy metabolism	Sugars
ECs4448	xylA	xylose isomerase							2.28942						Energy metabolism	Sugars
ECs4449	xylF	D-xylose transporter subunit XylF							1.95536			1.18469			Transport and binding proteins	Carbohydrates, organic alcohols, and acids
ECs4450	xylG	xylose transporter ATP-binding subunit							2.73463						Transport and binding proteins	Carbohydrates, organic alcohols, and acids
ECs4451	xylH	putative membrane component of xylose transport system							3.00822						Transport and binding proteins	Carbohydrates, organic alcohols, and acids
ECs4452	xylR	putative regulator of xyl operon				1.95844			4.20845						Regulatory functions	Other
ECs4453	bax	hypothetical protein ECs4453				1.37398			2.78567						Unknown function	General																												+			+
ECs4460	yiaT	putative outer membrane protein				1.12541			1.75241						Hypothetical proteins	Conserved																															-
ECs4461	yiaU	putative transcriptional regulator LYSR-type							1.60021						Regulatory functions	Other
ECs4462	yiaV	hypothetical protein ECs4462							1.01097						Protein fate	Protein and peptide secretion and trafficking
ECs4468	selA	selenocysteine synthase											2.92862		Protein synthesis	tRNA aminoacylation
ECs4471	-	hypothetical protein ECs4471				1.45916			2.19664			1.91309			Hypothetical proteins	Conserved
ECs4475	mtlA	mannitol-specific PTS system enzyme IIABC components		1.84412			1.9419		1.83635	2.35146			3.00041		Transport and binding proteins	Carbohydrates, organic alcohols, and acids																									+
ECs4476	mtlD	mannitol-1-phosphate 5-dehydrogenase											2.47897		Unclassified	Role category not yet assigned																										-
ECs4478	yibL	hypothetical protein ECs4478							-1.06477						Hypothetical proteins	Conserved
ECs4481	lldP	L-lactate permease										1.05439			Transport and binding proteins	Carbohydrates, organic alcohols, and acids																								+
ECs4482	lldR	DNA-binding transcriptional repressor LldR				-1.05535									Energy metabolism	Pyruvate dehydrogenase																								+
ECs4483	lldD	L-lactate dehydrogenase											3.1995		Energy metabolism	Glycolysis/gluconeogenesis																											+
ECs4485	cysE	serine acetyltransferase								2.7334			4.87474		Amino acid biosynthesis	Serine family																												+
ECs4488	grxC	glutaredoxin 3								-1.849					Biosynthesis of cofactors, prosthetic groups, and carriers	Glutathione and analogs	Energy metabolism	Electron transport																					+
ECs4489	yibN	hypothetical protein ECs4489							-1.03282						Unclassified	Role category not yet assigned
ECs4493	yibD	putative glycosyl transferase				1.41993			2.68731						Cell envelope	Biosynthesis and degradation of surface polysaccharides and lipopolysaccharides																										+
ECs4496	htrL	hypothetical protein ECs4496				2.24958			2.83764						Cell envelope	Biosynthesis and degradation of surface polysaccharides and lipopolysaccharides																								-
ECs4499	waaC	ADP-heptose:LPS heptosyl transferase I							-1.27535						Cell envelope	Biosynthesis and degradation of surface polysaccharides and lipopolysaccharides														Superpathway of lipopolysaccharide biosynthesis
ECs4500	rfaL	lipid A-core:surface polymer ligase							-2.1696			-1.34332			Cell envelope	Biosynthesis and degradation of surface polysaccharides and lipopolysaccharides																								-		-		-
ECs4502	waaJ	putative UDP-glucose:(galactosyl) LPS alpha1,2-glucosyltransferase										-1.11087			Cell envelope	Biosynthesis and degradation of surface polysaccharides and lipopolysaccharides														Superpathway of lipopolysaccharide biosynthesis
ECs4505	waaP	lipopolysaccharide core biosynthesis protein RfaP											3.11315		Cell envelope	Biosynthesis and degradation of surface polysaccharides and lipopolysaccharides														Superpathway of lipopolysaccharide biosynthesis
ECs4508	waaA	3-deoxy-D-manno-octulosonic-acid transferase							-1.32594			-1.73377			Cell envelope	Biosynthesis and degradation of surface polysaccharides and lipopolysaccharides														Superpathway of lipopolysaccharide biosynthesis	Superpathway of KDO2-lipid A biosynthesis											-
ECs4509	kdtB	phosphopantetheine adenylyltransferase							-1.42257						Cell envelope	Biosynthesis and degradation of surface polysaccharides and lipopolysaccharides																										-
ECs4511	rpmG	50S ribosomal protein L33		-1.12214											Protein synthesis	Ribosomal proteins: synthesis and modification																									-		-
ECs4517	pyrE	orotate phosphoribosyltransferase							-1.56133						Purines, pyrimidines, nucleosides, and nucleotides	Pyrimidine ribonucleotide biosynthesis																								-	-		-
ECs4519	yicC	hypothetical protein ECs4519							-1.43439						Hypothetical proteins	Conserved
ECs4525	spoT	bifunctional (p)ppGpp synthetase II/ guanosine-3',5'-bis pyrophosphate 3'-pyrophosphohydrolase											2.08283		Purines, pyrimidines, nucleosides, and nucleotides	Other	Regulatory functions	Other																										+
ECs4527	recG	ATP-dependent DNA helicase RecG							-1.11944						DNA metabolism	DNA replication, recombination, and repair																										-
ECs4529	gltS	glutamate transport protein							-1.67184						Transport and binding proteins	Amino acids, peptides and amines
ECs4531	yicH	hypothetical protein ECs4531											3.68372		Hypothetical proteins	Conserved																												+
ECs4548	-	hypothetical protein ECs4548							1.19929						#N/A																											-
ECs4557	sepL	SepL							1.41969			1.16645			Protein fate	Protein and peptide secretion and trafficking																								-		-
ECs4559	eae	gamma intimin							1.95411						Cellular processes	Other																										-
ECs4560	-	CesT							1.60977						Cellular processes	Other
ECs4561	tir	hypothetical protein ECs4561				1.06907			3.02859			1.33141			Unclassified	Role category not yet assigned																										-
ECs4562	-	hypothetical protein ECs4562				2.85423			3.45192			2.34897			Unknown function	General																										-
ECs4563	-	hypothetical protein ECs4563				3.6606			4.22553			2.74768			Unclassified	Role category not yet assigned
ECs4564	-	hypothetical protein ECs4564				1.42086			2.5622						Unclassified	Role category not yet assigned																								-		-
ECs4571	sepZ	SepZ				1.46685			2.56931			1.17175			Unclassified	Role category not yet assigned																								-		-
ECs4577	-	hypothetical protein ECs4577				2.60512			3.09128			1.13192			Unclassified	Role category not yet assigned																								-		-
ECs4578	-	negative regulator GrlR				2.73041			3.13269			1.39203			Unclassified	Role category not yet assigned																								-		-
ECs4579	-	hypothetical protein ECs4579				2.6291			1.48231			2.33565			Unknown function	General
ECs4580	escU	secretion system apparatus protein SsaU										1.70424			Cellular processes	Chemotaxis and motility
ECs4581	escT	EscT										2.10207			Protein fate	Protein and peptide secretion and trafficking
ECs4582	escS	EscS										2.11468			Protein fate	Protein and peptide secretion and trafficking
ECs4583	escR	type III secretion system protein				1.53999						1.97891			Protein fate	Protein and peptide secretion and trafficking																								-		-
ECs4584	-	hypothetical protein ECs4584	-1.00262						1.0052			1.91477			Unclassified	Role category not yet assigned
ECs4585	-	hypothetical protein ECs4585							1.8445			1.60626			Unclassified	Role category not yet assigned
ECs4586	-	hypothetical protein ECs4586										1.44038			Unclassified	Role category not yet assigned																								-		-
ECs4587	-	hypothetical protein ECs4587										1.35772			#N/A																									-		-
ECs4588	ler	Ler							1.74667			1.73712			Viral functions	General																								-		-
ECs4590	-	EspG							1.99585			1.6817			Unclassified	Role category not yet assigned																										-
ECs4592	-	hypothetical protein ECs4592							1.23496			1.2949			No Data	No Data																										-
ECs4596	yicM	ribonucleoside transporter										-1.54074			Transport and binding proteins	Amino acids, peptides and amines	Transport and binding proteins	Unknown substrate																										+
ECs4599	yicN	hypothetical protein ECs4599		3.89145			3.43224								Hypothetical proteins	Conserved
ECs4601	-	hypothetical protein ECs4601							1.25002						Hypothetical proteins	Conserved
ECs4603	uhpT	sugar phosphate antiporter										2.00909			Transport and binding proteins	Carbohydrates, organic alcohols, and acids
ECs4607	-	hypothetical protein ECs4607							2.08139			1.47951			No Data	No Data
ECs4610	-	hypothetical protein ECs4610										1.66345			No Data	No Data
ECs4611	ilvN	acetolactate synthase 1 regulatory subunit							1.06166			2.39109			Amino acid biosynthesis	Pyruvate family																								+
ECs4612	ilvB	acetolactate synthase catalytic subunit										2.28502	5.23501		Amino acid biosynthesis	Pyruvate family																								+	+
ECs4613	ivbL	ilvB operon leader peptide							1.10464			2.68855			#N/A																									+
ECs4615	yidF	putative transcriptional regulator							1.37801			1.68593			Hypothetical proteins	Conserved
ECs4626	ibpB	heat shock chaperone IbpB							4.50591			1.00779			Cellular processes	Adaptations to atypical conditions	Protein fate	Protein folding and stabilization																		RpoH regulon			-			+							+
ECs4627	ibpA	heat shock protein IbpA							2.93692				6.16355		Energy metabolism	Photosynthesis	Viral functions	General																		RpoH regulon													+
ECs4628	yidQ	hypothetical protein ECs4628							2.35007			1.63966			Hypothetical proteins	Conserved																				RpoE regulon				+		+		+
ECs4638	rpmH	50S ribosomal protein L34		3.50184											Protein synthesis	Ribosomal proteins: synthesis and modification
ECs4643	-	hypothetical protein ECs4643				1.62493			2.83811			1.02889			Unclassified	Role category not yet assigned
ECs4645	tnaA	tryptophanase							1.7864			3.15227			Energy metabolism	Amino acids and amines																				RpoS regulon			-										+
ECs4648	yidZ	DNA-binding transcriptional regulator YidZ							-1.00511						Regulatory functions	Other
ECs4649	yieE	hypothetical protein ECs4649							2.6645						Hypothetical proteins	Conserved																				RpoE regulon				+		+		+
ECs4650	yieF	hypothetical protein ECs4650							2.15012						Cellular processes	Detoxification																								+		+
ECs4655	-	hypothetical protein ECs4655				1.10159			1.94548			1.66108			Hypothetical proteins	Conserved
ECs4657	-	hypothetical protein ECs4657										1.78079			No Data	No Data
ECs4660	phoU	transcriptional regulator PhoU							-1.24954				2.33203		Regulatory functions	Other																									-		-				-
ECs4661	pstB	phosphate transporter subunit											4.46691		Transport and binding proteins	Anions
ECs4662	pstA	phosphate transporter permease subunit PtsA							-1.00396						Transport and binding proteins	Anions
ECs4669	-	putative fimbrial chaperone				2.08196			1.60957			2.12585			Cell envelope	Surface structures	Protein fate	Protein folding and stabilization
ECs4670	-	putative type 1 fimbrial protein				2.84493			1.88851			1.37046			Cell envelope	Surface structures
ECs4673	atpC	membrane-bound ATP synthase epsilon-subunit AtpC					1.49401								Energy metabolism	ATP-proton motive force interconversion																		Oxidative phosphorylation									-				-
ECs4678	atpF	membrane-bound ATP synthase subunit b AtpF		-1.24758			-1.20783			-1.22702			-1.39159		Energy metabolism	ATP-proton motive force interconversion																		Oxidative phosphorylation													-
ECs4680	atpB	membrane-bound ATP synthase subunit a AtpB		3.1568			3.48402			3.31357			3.36886		Energy metabolism	ATP-proton motive force interconversion																		Oxidative phosphorylation
ECs4682	gidB	16S rRNA methyltransferase GidB							-1.45745			-1.1178			Unknown function	General																									-		-	-
ECs4686	asnA	asparagine synthetase AsnA										-1.24047			Amino acid biosynthesis	Aspartate family																								-	-	-	-	-
ECs4687	viaA	hypothetical protein ECs4687							1.96356			1.22845			Hypothetical proteins	Conserved
ECs4689	kup	potassium transport protein Kup		3.5204			3.57219		-1.37701	2.98725			3.47337		Transport and binding proteins	Cations and iron carrying compounds																										-
ECs4696	hsrA	putative transport protein							1.064						Transport and binding proteins	Other
ECs4699	yifE	hypothetical protein ECs4699							-1.29056			-1.44524			Unclassified	Role category not yet assigned																								-	-	-	-	-
ECs4700	yifB	putative ATP-dependent protease				1.43283									Unknown function	General
ECs4700	yifB	putative ATP-dependent protease				1.21986									Unknown function	General
ECs4701	ilvL	ilvG operon leader peptide										1.56695			Amino acid biosynthesis	Pyruvate family																										-
ECs4702	ilvG	acetolactate synthase 2 catalytic subunit							1.76834			2.09535	4.72876		Amino acid biosynthesis	Pyruvate family																										-
ECs4702	ilvG	acetolactate synthase 2 catalytic subunit							1.38643			2.27287			Amino acid biosynthesis	Pyruvate family																										-
ECs4703	ilvM	acetolactate synthase 2 regulatory subunit							1.39047			1.96904			Amino acid biosynthesis	Pyruvate family
ECs4705	ilvD	dihydroxy-acid dehydratase										1.65055	4.92164		Amino acid biosynthesis	Pyruvate family																				RpoS regulon				+	+
ECs4707	ilvY	DNA-binding transcriptional regulator IlvY							1.28152						Regulatory functions	Other
ECs4708	ilvC	ketol-acid reductoisomerase											6.00584		Amino acid biosynthesis	Pyruvate family																								+		+
ECs4709	ppiC	peptidyl-prolyl cis-trans isomerase C											-1.40672		Protein fate	Protein folding and stabilization																									-		-	-
ECs4717	rfe	UDP-GlcNAc:undecaprenylphosphate GlcNAc-1-phosphate transferase										-1.01565			Cell envelope	Biosynthesis and degradation of surface polysaccharides and lipopolysaccharides														Enterobacterial common antigen biosynthesis												-
ECs4718	wzzE	lipopolysaccharide biosynthesis protein WzzE		4.03537			4.37992			4.32029			4.58668		Cell envelope	Biosynthesis and degradation of surface polysaccharides and lipopolysaccharides																											+
ECs4720	rffD	UDP-N-acetyl-D-mannosamine dehydrogenase					-1.41536			-1.47595					Cell envelope	Biosynthesis and degradation of surface polysaccharides and lipopolysaccharides														Enterobacterial common antigen biosynthesis											-		-
ECs4730	-	putative arylsulfatase regulator				1.35502			2.57079						Regulatory functions	Other
ECs4731	aslA	arylsulfatase							1.83759						Central intermediary metabolism	Sulfur metabolism
ECs4732	hemY	putative protoheme IX biogenesis protein		2.81468			3.05609			3.10735			3.80294		Biosynthesis of cofactors, prosthetic groups, and carriers	Heme, porphyrin, and cobalamin
ECs4733	hemX	putative uroporphyrinogen III C-methyltransferase		1.53558									2.31368		Biosynthesis of cofactors, prosthetic groups, and carriers	Heme, porphyrin, and cobalamin
ECs4734	hemD	uroporphyrinogen-III synthase											3.50537		Biosynthesis of cofactors, prosthetic groups, and carriers	Heme, porphyrin, and cobalamin
ECs4737	-	hypothetical protein ECs4737				2.26244			2.09513			3.04816			Hypothetical proteins	Conserved
ECs4740	yigA	hypothetical protein ECs4740											3.99753		Hypothetical proteins	Conserved
ECs4746	corA	magnesium/nickel/cobalt transporter CorA		2.78605			3.40317		-1.28145						Transport and binding proteins	Cations and iron carrying compounds																								-		-		-
ECs4747	-	hypothetical protein ECs4747										1.70967			Hypothetical proteins	Conserved
ECs4751	pldA	phospholipase A		3.42276			3.26659						3.27971		Fatty acid and phospholipid metabolism	Degradation
ECs4757	yigM	hypothetical protein ECs4757							1.18691						Transport and binding proteins	Amino acids, peptides and amines
ECs4759	metE	5-methyltetrahydropteroyltriglutamate--homocysteine S-methyltransferase										1.75858	5.18695		Amino acid biosynthesis	Aspartate family																												+			-
ECs4760	ysgA	hypothetical protein ECs4760							2.28252			1.94797	5.79813		Energy metabolism	Other																				RpoS regulon				+		+		+			-
ECs4761	udp	uridine phosphorylase										1.3521	4.82181		Energy metabolism	Biosynthesis and degradation of polysaccharides	Purines, pyrimidines, nucleosides, and nucleotides	Salvage of nucleosides and nucleotides																										+
ECs4762	rmuC	DNA recombination protein RmuC							1.01478						Energy metabolism	Electron transport
ECs4763	ubiE	ubiquinone/menaquinone biosynthesis methyltransferase								-1.05087					Biosynthesis of cofactors, prosthetic groups, and carriers	Menaquinone and ubiquinone
ECs4765	ubiB	putative ubiquinone biosynthesis protein UbiB		4.15588			4.79135			4.47178			5.53564		Hypothetical proteins	Conserved																											+
ECs4770	rfaH	transcriptional activator RfaH										-1.11508			Cell envelope	Biosynthesis and degradation of surface polysaccharides and lipopolysaccharides																											-	-
ECs4773	fadA	3-ketoacyl-CoA thiolase										1.011			Fatty acid and phospholipid metabolism	Degradation														Fatty acid β-oxidation I
ECs4774	fadB	multifunctional fatty acid oxidation complex subunit alpha										2.19601			Cellular processes	Detoxification														Fatty acid β-oxidation I										+
ECs4776	-	hypothetical protein ECs4776							1.00887						Hypothetical proteins	Conserved
ECs4779	mobB	molybdopterin-guanine dinucleotide biosynthesis protein B				1.79466									Biosynthesis of cofactors, prosthetic groups, and carriers	Molybdopterin																												-
ECs4781	yihD	hypothetical protein ECs4781										1.67367			Hypothetical proteins	Conserved																								-	-	-	-
ECs4783	dsbA	periplasmic protein disulfide isomerase I		-5.36784											Protein fate	Protein folding and stabilization																				CpxRA regulon					-		-			-
ECs4787	engB	ribosome biogenesis GTP-binding protein YsxC							-1.55991	-2.31666		-1.4964			Unknown function	General																											-
ECs4790	glnG	nitrogen regulation protein NR(I)							1.58727						Regulatory functions	Other
ECs4791	glnL	nitrogen regulation protein NR(II)							1.93554						Amino acid biosynthesis	Glutamate family
ECs4792	glnA	glutamine synthetase							1.42782						Amino acid biosynthesis	Glutamate family
ECs4793	typA	GTP-binding protein										-1.16241			Unknown function	General																														-
ECs4794	yihL	putative transcriptional regulator							-1.16403						Regulatory functions	Other																												-
ECs4795	-	hypothetical protein ECs4795							-1.30992						Hypothetical proteins	Conserved
ECs4796	yihN	putative resistance protein							1.11271						Hypothetical proteins	Conserved																												+
ECs4797	ompL	outer membrane porin L							2.10093			1.72392			Cell envelope	Other	Cell envelope	Surface structures
ECs4802	yihR	putative aldose-1-epimerase										1.06418			Energy metabolism	Sugars
ECs4803	yihS	hypothetical protein ECs4803										1.41676			Hypothetical proteins	Conserved																								+		+
ECs4804	yihT	putative aldolase										1.5579			Hypothetical proteins	Conserved														Glycolysis	Gluconeogenesis									+		+		-
ECs4805	yihU	putative dehydrogenase										1.42801			Hypothetical proteins	Conserved																								+		+
ECs4807	yihW	putative DEOR-type transcriptional regulator							-1.06922						Regulatory functions	Other
ECs4811	yiiD	putative acetyltransferase											4.32967		Cellular processes	Toxin production and resistance
ECs4812	-	hypothetical protein ECs4812				1.27433			2.16766			1.28674			Hypothetical proteins	Conserved
ECs4815	yiiE	hypothetical protein ECs4815							1.60963						Mobile and extrachromosomal element functions	Transposon functions	Unknown function	General																										-
ECs4816	-	hypothetical protein ECs4816							2.1358						Hypothetical proteins	Conserved
ECs4817	fdhE	formate dehydrogenase accessory protein FdhE								-2.20854					Energy metabolism	Anaerobic
ECs4819	fdoH	formate dehydrogenase-O iron-sulfur subunit		2.60252									2.99564		Energy metabolism	Anaerobic																										-
ECs4820	fdoG	formate dehydrogenase-O major subunit		1.38483			1.5671								Energy metabolism	Anaerobic																									-	-	-
ECs4835	-	2-keto-3-deoxygluconate permease							1.57911						Transport and binding proteins	Carbohydrates, organic alcohols, and acids
ECs4837	cpxA	two-component sensor protein		2.97589			2.75621			2.78401			4.35027		Regulatory functions	Other																				CpxRA regulon
ECs4839	yiiO	periplasmic repressor CpxP				2.06151			3.51675			1.97284			Transport and binding proteins	Amino acids, peptides and amines	Transport and binding proteins	Carbohydrates, organic alcohols, and acids																								+
ECs4839	yiiO	periplasmic repressor CpxP				2.00559			3.16279			2.08687			Transport and binding proteins	Amino acids, peptides and amines	Transport and binding proteins	Carbohydrates, organic alcohols, and acids																								+
ECs4840	fieF	ferrous iron efflux protein F		3.95219			3.8962			3.64309			4.32398		Unclassified	Role category not yet assigned
ECs4841	pfkA	6-phosphofructokinase											1.82202		Energy metabolism	Glycolysis/gluconeogenesis														Glycolysis											-		-
ECs4844	tpiA	triosephosphate isomerase							-1.02676						Energy metabolism	Glycolysis/gluconeogenesis														Glycolysis
ECs4846	yiiR	hypothetical protein ECs4846							-1.45624			-1.0247			Hypothetical proteins	Conserved																								-		-
ECs4847	yiiS	hypothetical protein ECs4847										1.2383			Hypothetical proteins	Conserved																				RpoE regulon								+
ECs4848	uspD	universal stress protein UspD							1.02758			1.32425			Cellular processes	Adaptations to atypical conditions																				RpoE regulon								+	+	+
ECs4849	fpr	ferredoxin-NADP reductase							1.87832						Energy metabolism	Electron transport																							+	+		+		+					+
ECs4851	glpK	glycerol kinase										1.2324	3.37755		Energy metabolism	Other																										+
ECs4852	glpF	glycerol facilitator protein										1.77774			Transport and binding proteins	Other																										+
ECs4855	-	hypothetical protein ECs4855							1.95046			1.73747			No Data	No Data
ECs4856	menG	ribonuclease activity regulator protein RraA										1.1635			Unknown function	General
ECs4858	hslU	ATP-dependent protease ATP-binding subunit HslU							1.10535				1.60431		Cellular processes	Adaptations to atypical conditions																				RpoH regulon
ECs4863	rpmE	50S ribosomal protein L31								2.29207					Protein synthesis	Ribosomal proteins: synthesis and modification																									-		-
ECs4868	metB	cystathionine gamma-synthase											2.66874		Amino acid biosynthesis	Aspartate family																											+
ECs4870	metF	5,10-methylenetetrahydrofolate reductase										1.34036			Biosynthesis of cofactors, prosthetic groups, and carriers	Folic acid																										+		+			+
ECs4871	katG	hydroperoxidase HPI(I)							-1.01793						Cellular processes	Detoxification																							-		-	-	-		+				+
ECs4874	gldA	glycerol dehydrogenase										1.63626			Central intermediary metabolism	Other
ECs4875	talC	fructose-6-phosphate aldolase										1.08952			Energy metabolism	Pentose phosphate pathway														Pentose phosphate pathway
ECs4877	ptsA	PEP-protein phosphotransferase system enzyme I										1.07824			Transport and binding proteins	Carbohydrates, organic alcohols, and acids
ECs4884	-	hypothetical protein ECs4884		3.53143			3.31283			3.60906			3.2093		Cell envelope	Other																										-
ECs4885	ppc	phosphoenolpyruvate carboxylase											1.55235		Energy metabolism	Other														Gluconeogenesis	Mix acid fermentation
ECs4889	argH	argininosuccinate lyase											2.8459		#N/A																										+		+	+
ECs4890	oxyR	DNA-binding transcriptional regulator OxyR				1.06107			1.70996						Regulatory functions	Other																							+
ECs4891	udhA	soluble pyridine nucleotide transhydrogenase											4.21112		Energy metabolism	Electron transport																								+		+		+
ECs4897	btuB	vitamin B12/cobalamin outer membrane transporter		2.29191			2.44576			2.36247					Transport and binding proteins	Other																										-	-	-
ECs4898	murI	glutamate racemase							-1.20423						Cell envelope	Biosynthesis and degradation of murein sacculus and peptidoglycan														Peptidoglycan biosynthesis I (meso-diaminopimelate containing)										-	-	-	-
ECs4899	murB	UDP-N-acetylenolpyruvoylglucosamine reductase										-1.27159			Cell envelope	Biosynthesis and degradation of murein sacculus and peptidoglycan														Peptidoglycan biosynthesis I (meso-diaminopimelate containing)
ECs4902	-	hypothetical protein ECs4902				1.69711									#N/A
ECs4918	rsd	anti-RNA polymerase sigma 70 factor							1.36079			1.20843			Regulatory functions	Other																								+		+
ECs4925	zraP	zinc resistance protein				1.0759						1.20117			Hypothetical proteins	Conserved
ECs4928	purD	phosphoribosylglycinamide synthetase							-1.55217						Purines, pyrimidines, nucleosides, and nucleotides	Purine ribonucleotide biosynthesis
ECs4929	purH	bifunctional phosphoribosylaminoimidazolecarboxamide formyltransferase/IMP cyclohydrolase							-1.46547						Purines, pyrimidines, nucleosides, and nucleotides	Purine ribonucleotide biosynthesis
ECs4930	yjaB	hypothetical protein ECs4930							1.04595						Cellular processes	Toxin production and resistance																												-
ECs4931	metA	homoserine O-succinyltransferase				1.24199									Amino acid biosynthesis	Aspartate family																												+
ECs4932	aceB	malate synthase							2.26563			2.26535			Energy metabolism	TCA cycle														TCA cycle and glyoxylate bypass										+		+		+
ECs4933	aceA	isocitrate lyase							1.38994			1.26157			Energy metabolism	TCA cycle														TCA cycle and glyoxylate bypass												+		+
ECs4937	metH	B12-dependent methionine synthase										1.23334	3.70492		Amino acid biosynthesis	Aspartate family																								+	+
ECs4938	yjbB	putative alpha helix protein											2.76311		Unknown function	General																												+
ECs4939	pepE	peptidase E							1.43047						Protein fate	Degradation of proteins, peptides, and glycopeptides
ECs4940	-	hypothetical protein ECs4940							2.19097			1.33686			Hypothetical proteins	Conserved
ECs4957	-	hypothetical protein ECs4957							1.97256						No Data	No Data
ECs4958	-	hypothetical protein ECs4958							1.5741						#N/A
ECs4959	-	hypothetical protein ECs4959							2.25369						No Data	No Data
ECs4990	-	putative tail fiber assembly protein				1.06695			2.77209			1.85324			Unknown function	General																										-
ECs4991	-	putative tail fiber protein							1.2899			1.12347			Protein synthesis	Ribosomal proteins: synthesis and modification	Viral functions	General																								-
ECs4992	-	putative DNA-invertase							1.00948						Regulatory functions	Other
ECs4993	-	hypothetical protein ECs4993							1.60333						Unclassified	Role category not yet assigned
ECs4996	-	hypothetical protein ECs4996				1.59624			1.82028			1.52224			#N/A
ECs4997	-	translational regulator							1.35568			1.11148			Unclassified	Role category not yet assigned
ECs4998	-	putative DNA modification protein				1.69536			1.63277			1.24204			Viral functions	General
ECs5005	yjbC	23S rRNA pseudouridine synthase F							-1.58475			-1.40076			Protein synthesis	tRNA and rRNA base modification																										-		-
ECs5006	yjbD	hypothetical protein ECs5006							-1.55513						Hypothetical proteins	Conserved																										+		-
ECs5009	yjbE	hypothetical protein ECs5009				1.0221			4.16242			6.54331			#N/A																									+		+		+
ECs5010	yjbF	hypothetical protein ECs5010							4.24999			4.44447	3.45259		Cell envelope	Biosynthesis and degradation of surface polysaccharides and lipopolysaccharides																								+		+		+
ECs5011	yjbG	hypothetical protein ECs5011							2.70829			3.37679	4.82559		Cell envelope	Biosynthesis and degradation of surface polysaccharides and lipopolysaccharides																								+	+	+
ECs5012	-	hypothetical protein ECs5012							3.41631			4.70346	3.30601		Regulatory functions	Other	Viral functions	General																						+	+	+
ECs5013	psiE	phosphate-starvation-inducible protein PsiE										1.58128			Hypothetical proteins	Conserved																										+
ECs5014	xylE	D-xylose transporter XylE							1.56731						Transport and binding proteins	Carbohydrates, organic alcohols, and acids
ECs5015	malG	maltose transporter permease										1.74171			Transport and binding proteins	Carbohydrates, organic alcohols, and acids
ECs5016	malF	maltose transporter membrane protein										1.99841			Transport and binding proteins	Carbohydrates, organic alcohols, and acids
ECs5017	malE	maltose ABC transporter periplasmic protein										2.73188	3.37804		Transport and binding proteins	Carbohydrates, organic alcohols, and acids																		Bacterial chemotaxis and motility
ECs5018	malK	maltose/maltodextrin transporter ATP-binding protein										2.45269			Transport and binding proteins	Carbohydrates, organic alcohols, and acids
ECs5019	lamB	maltoporin										2.42622			Transport and binding proteins	Carbohydrates, organic alcohols, and acids
ECs5020	-	maltose regulon periplasmic protein										1.66942			Energy metabolism	Sugars
ECs5022	ubiC	chorismate pyruvate lyase										-1.15907			Biosynthesis of cofactors, prosthetic groups, and carriers	Menaquinone and ubiquinone
ECs5025	dgkA	diacylglycerol kinase							-1.19395						Fatty acid and phospholipid metabolism	Biosynthesis																										-		-
ECs5027	dinF	DNA-damage-inducible SOS response protein										-1.00603			DNA metabolism	DNA replication, recombination, and repair
ECs5028	yjbJ	putative stress-response protein							4.69984			4.43885	7.35858		Hypothetical proteins	Conserved																				Rcs regulon	RpoS regulon			+		+		+				+
ECs5030	-	hypothetical protein ECs5030				1.76329			3.45558			3.07247			Hypothetical proteins	Conserved
ECs5031	yjbN	tRNA-dihydrouridine synthase A		-3.67366						-2.23566					Protein synthesis	tRNA and rRNA base modification																											-
ECs5032	yjbO	phage shock protein G							1.45703						Hypothetical proteins	Conserved
ECs5033	qor	quinone oxidoreductase, NADPH-dependent										1.08512			Energy metabolism	Electron transport																				RpoS regulon				+		+		+
ECs5036	tyrB	aromatic amino acid aminotransferase					-3.43995								Amino acid biosynthesis	Aromatic amino acid family																											-	-
ECs5039	yjbR	hypothetical protein ECs5039											4.48523		Hypothetical proteins	Conserved																								+		+
ECs5040	uvrA	excinuclease ABC subunit A							1.71099						DNA metabolism	DNA replication, recombination, and repair																										+				+
ECs5043	yjcC	hypothetical protein ECs5043							1.39782			1.04746			Unclassified	Role category not yet assigned
ECs5044	soxS	DNA-binding transcriptional regulator SoxS				2.8388			4.64691						Regulatory functions	Other																							+			+		+	-				+
ECs5046	yjcD	hypothetical protein ECs5046							-1.2668						Transport and binding proteins	Nucleosides, purines and pyrimidines
ECs5048	yjcF	hypothetical protein ECs5048							1.31392			1.27281			Cell envelope	Biosynthesis and degradation of murein sacculus and peptidoglycan
ECs5050	yjcH	hypothetical protein ECs5050							1.79542			1.1384			Hypothetical proteins	Conserved																												+
ECs5051	acs	acetyl-CoA synthetase							2.19716			1.46143			Central intermediary metabolism	Other
ECs5059	gltP	glutamate/aspartate:proton symporter		3.61057			3.69405		1.6652	3.63459			4.15742		Transport and binding proteins	Amino acids, peptides and amines
ECs5067	-	putative regulatory protein							1.76716			1.6147			Regulatory functions	Other
ECs5073	-	putative ATP-binding component of sugar ABC transporter							1.58655			1.39411			Transport and binding proteins	Carbohydrates, organic alcohols, and acids
ECs5086	phnE	membrane channel protein component of Pn transporter										1.81865			Central intermediary metabolism	Phosphorus compounds	Transport and binding proteins	Other
ECs5089	phnB	hypothetical protein ECs5089							1.48063			1.96461			Unclassified	Role category not yet assigned																				RpoS regulon				+		+
ECs5091	yjdA	hypothetical protein ECs5091							2.94928						Hypothetical proteins	Conserved																										-
ECs5092	yjcZ	hypothetical protein ECs5092										-3.07542			Hypothetical proteins	Conserved																								-		-
ECs5093	proP	proline/glycine betaine transporter		2.27349		1.42166			2.80478	3.14919			2.97105		Transport and binding proteins	Amino acids, peptides and amines																												+	-		+
ECs5096	-	putative cell division protein							-1.05981						Cell envelope	Other																								-		-
ECs5097	adiC	arginine:agmatin antiporter							1.10106			1.24682			Transport and binding proteins	Amino acids, peptides and amines
ECs5098	adiY	putative ARAC-type regulatory protein							1.20759			1.5715			Cell envelope	Other																										-
ECs5100	melR	DNA-binding transcriptional regulator MelR										1.51105			Energy metabolism	Sugars
ECs5108	yjdI	hypothetical protein ECs5108							1.90494						Hypothetical proteins	Conserved																				RpoS regulon				+		+
ECs5110	-	hypothetical protein ECs5110							2.66351			1.60931			Hypothetical proteins	Conserved
ECs5111	lysU	lysyl-tRNA synthetase										1.10288			Protein synthesis	tRNA aminoacylation																											-	+
ECs5113	cadA	lysine decarboxylase 1							1.3544			3.26258			Energy metabolism	Amino acids and amines
ECs5114	cadB	lysine/cadaverine antiporter							2.00228			3.14165			Transport and binding proteins	Amino acids, peptides and amines
ECs5116	yjdC	putative transcriptional regulator							1.53409			1.8541	6.75012		Hypothetical proteins	Conserved																				RpoS regulon				+		+
ECs5117	dsbD	thiol:disulfide interchange protein precursor		2.93549			3.06606			2.43733			4.29217		Protein fate	Protein folding and stabilization
ECs5120	aspA	aspartate ammonia-lyase								-2.45213		2.95521	3.37865		Energy metabolism	Amino acids and amines																											-
ECs5126	yjeJ	hypothetical protein ECs5126				1.1874			1.96191						Hypothetical proteins	Conserved																										-
ECs5129	sugE	suppressor of groEL							1.07857						Cellular processes	Toxin production and resistance	Protein fate	Protein folding and stabilization																								+		+
ECs5130	blc	outer membrane lipoprotein Blc							2.90878			2.09111	4.44587		Cell envelope	Other																				RpoS regulon				+		+		+
ECs5131	ampC	beta-lactamase							-1.02912						Cellular processes	Toxin production and resistance																													-
ECs5134	frdB	fumarate reductase iron-sulfur subunit										1.13766			Energy metabolism	Electron transport														Mix acid fermentation				Oxidative phosphorylation
ECs5136	poxA	lysyl-tRNA synthetase										-1.28739			Unknown function	General																									-		-
ECs5138	yjeP	hypothetical protein ECs5138		1.97921			2.62547			2.0408			2.38474		Cell envelope	Other																				RpoE regulon
ECs5141	orn	oligoribonuclease							-1.60305						Transcription	Degradation of RNA																										-
ECs5142	yjeF	hypothetical protein ECs5142											2.58044		Energy metabolism	Electron transport
ECs5149	hflX	putative GTPase HflX							1.17438						Mobile and extrachromosomal element functions	Prophage functions																				RpoH regulon								+				+
ECs5152	-	hypothetical protein ECs5152										-1.01576			Hypothetical proteins	Conserved
ECs5154	nsrR	transcriptional repressor NsrR							1.43389						Regulatory functions	Other																				RpoS regulon					+		+
ECs5155	vacB	exoribonuclease R							1.29048	1.65984			2.80862		Regulatory functions	Other	Unknown function	General																										+
ECs5158	yjfJ	putative alpha helical protein							1.40628						Hypothetical proteins	Conserved																												-
ECs5163	aidB	isovaleryl CoA dehydrogenase										1.14958			Unclassified	Role category not yet assigned														Fatty acid β-oxidation I						RpoS regulon				+		+				+
ECs5164	yjfN	hypothetical protein ECs5164										1.14619			Hypothetical proteins	Conserved																										+
ECs5165	yjfO	hypothetical protein ECs5165							1.17157						Hypothetical proteins	Conserved																										+
ECs5175	-	hypothetical protein ECs5175							1.19509			1.30301			Hypothetical proteins	Conserved
ECs5178	rpsR	30S ribosomal protein S18		-1.79385			-1.52191			-1.72016			-2.04563		Protein synthesis	Ribosomal proteins: synthesis and modification																															-
ECs5193	-	hypothetical protein ECs5193				2.55148			3.87842			1.66881			Hypothetical proteins	Conserved
ECs5195	ytfK	hypothetical protein ECs5195	1.05197						5.00551			3.45029			Hypothetical proteins	Conserved																				RpoS regulon				+		+		+
ECs5196	ytfL	putative transport protein		4.15948			4.35139			3.38299		-1.10895	4.24003		Unclassified	Role category not yet assigned
ECs5197	msrA	methionine sulfoxide reductase A										1.2746	3.71157		Central intermediary metabolism	Other	Protein fate	Protein modification and repair																						+		+
ECs5198	ytfM	hypothetical protein ECs5198		3.37987			3.7676						4.61955		Hypothetical proteins	Conserved
ECs5199	-	hypothetical protein ECs5199		2.31811			2.36962			1.27961			3.49277		Hypothetical proteins	Conserved																									+
ECs5202	chpS	antitoxin ChpS							1.38432						Unclassified	Role category not yet assigned																													+
ECs5204	ppa	inorganic pyrophosphatase							-2.40794			-1.01438			Central intermediary metabolism	Other																		Oxidative phosphorylation							-	-	-
ECs5205	ytfQ	putative LACI-type transcriptional regulator							1.19727						Transport and binding proteins	Amino acids, peptides and amines	Transport and binding proteins	Unknown substrate																		RpoS regulon
ECs5213	cybC	cytochrome b(562)		-4.23618			-4.23618			-4.23618					Energy metabolism	Electron transport																									-		-
ECs5214	nrdG	anaerobic ribonucleotide reductase-activating protein										1.66287			Purines, pyrimidines, nucleosides, and nucleotides	2'-Deoxyribonucleotide metabolism
ECs5215	nrdD	anaerobic ribonucleoside triphosphate reductase										1.74383			Purines, pyrimidines, nucleosides, and nucleotides	2'-Deoxyribonucleotide metabolism
ECs5216	treC	trehalose-6-phosphate hydrolase							-1.3474			-2.51351			Energy metabolism	Biosynthesis and degradation of polysaccharides																								-		-
ECs5217	treB	trehalose(maltose)-specific PTS system components IIBC							-1.24049			-2.1428			Transport and binding proteins	Carbohydrates, organic alcohols, and acids																								-		-
ECs5218	treR	trehalose repressor							1.95259				3.19281		Cellular processes	Other
ECs5219	mgtA	magnesium-transporting ATPase MgtA		2.17044			2.18173			2.4222		-2.59078			Transport and binding proteins	Cations and iron carrying compounds																								-		-		-
ECs5222	pyrB	aspartate carbamoyltransferase catalytic subunit							-1.04177			-1.15142			Purines, pyrimidines, nucleosides, and nucleotides	Pyrimidine ribonucleotide biosynthesis																												-			-
ECs5228	yjgJ	hypothetical protein ECs5228				-1.23594			-1.93205			-1.27034			Regulatory functions	DNA interactions																										-		-
ECs5228	yjgJ	hypothetical protein ECs5228							-2.92589						Regulatory functions	DNA interactions																										-		-
ECs5228	yjgJ	hypothetical protein ECs5228							-1.39333						Regulatory functions	DNA interactions																										-		-
ECs5229	yjgK	hypothetical protein ECs5229				-1.02801			-1.34322						Hypothetical proteins	Conserved
ECs5230	-	hypothetical protein ECs5230				1.94192			1.6642						Hypothetical proteins	Conserved																								-
ECs5234	-	hypothetical protein ECs5234				1.21752			1.87817						Hypothetical proteins	Conserved
ECs5238	lptF	hypothetical protein ECs5238		3.08009											Hypothetical proteins	Conserved
ECs5240	yjgR	hypothetical protein ECs5240							1.0956			1.50814			Hypothetical proteins	Conserved																				RpoS regulon				+		+
ECs5241	yjgB	putative oxidoreductase							1.62758			2.20075			Central intermediary metabolism	Other																				RpoS regulon				+		+		+
ECs5242	-	putative integrase							1.70892						No Data	No Data
ECs5251	-	hypothetical protein ECs5251										-1.02948			No Data	No Data																								-		-
ECs5252	-	putative transcription regulator							-1.28794						Regulatory functions	DNA interactions																										-
ECs5254	-	hypothetical protein ECs5254							-1.174						No Data	No Data																										-
ECs5255	-	hypothetical protein ECs5255							1.01931						Hypothetical proteins	Conserved
ECs5256	-	hypothetical protein ECs5256							-1.41806			-1.94382			No Data	No Data																								-		-
ECs5257	-	hypothetical protein ECs5257							-2.2129	2.91913		-2.32627			Unknown function	General																								-		-
ECs5258	-	hypothetical protein ECs5258		3.15338			2.73618		-3.15561	2.81177		-2.31551			Unclassified	Role category not yet assigned																								-		-
ECs5259	-	hypothetical protein ECs5259							-1.14576						No Data	No Data
ECs5264	-	putative DNA helicase							-1.65291						No Data	No Data																								-		-
ECs5269	-	hypothetical protein ECs5269							1.9337						Unclassified	Role category not yet assigned
ECs5270	nanC	hypothetical protein ECs5270							1.83966			1.15074			Hypothetical proteins	Conserved																				CpxRA regulon
ECs5271	fimB	tyrosine recombinase				1.48976			1.57526						DNA metabolism	DNA replication, recombination, and repair	Mobile and extrachromosomal element functions	Prophage functions																						-		-
ECs5272	fimE	tyrosine recombinase				1.73466			1.9682						DNA metabolism	DNA replication, recombination, and repair	Mobile and extrachromosomal element functions	Prophage functions
ECs5276	fimD	FimD							1.59577						Cell envelope	Surface structures																												-
ECs5277	fimF	FimF							1.16195						Cell envelope	Other	Cell envelope	Surface structures																										-
ECs5279	fimH	D-mannose specific adhesin							1.01024						Cell envelope	Other	Cell envelope	Surface structures
ECs5286	iadA	isoaspartyl dipeptidase							-1.65237			-1.35304			Protein fate	Degradation of proteins, peptides, and glycopeptides																										-
ECs5293	yjiJ	putative transport protein							1.05663						Hypothetical proteins	Conserved																												+
ECs5294	yjiK	hypothetical protein ECs5294				1.18079			2.51955			1.03163			Hypothetical proteins	Conserved																												+
ECs5295	-	hypothetical protein ECs5295				1.56069			1.62207			1.76625			Cell envelope	Biosynthesis and degradation of murein sacculus and peptidoglycan
ECs5296	-	hypothetical protein ECs5296				1.56713			2.69046						Hypothetical proteins	Conserved
ECs5296	-	hypothetical protein ECs5296				1.83356			2.54101						Hypothetical proteins	Conserved
ECs5297	yjiL	hypothetical protein ECs5297				1.89941			2.55926						Regulatory functions	Other
ECs5299	yjiN	hypothetical protein ECs5299							1.83088			1.67794	3.26384		Hypothetical proteins	Conserved																								+		+
ECs5300	yjiO	putative transport protein							1.73549			1.01315			Cellular processes	Toxin production and resistance	Transport and binding proteins	Other																						+		+
ECs5303	-	hypothetical protein ECs5303							1.23066			1.16578			Hypothetical proteins	Conserved
ECs5306	-	type I restriction-modification enzyme S subunit							-2.2636			-2.01151			DNA metabolism	Degradation of DNA	DNA metabolism	DNA replication, recombination, and repair																						-
ECs5307	-	type I restriction modification enzyme M subunit							-1.89969			-1.95011			DNA metabolism	Restriction/modification																								-	-		-
ECs5310	-	hypothetical protein ECs5310				2.98626			4.14149			2.37404			Hypothetical proteins	Conserved
ECs5313	yjiY	putative carbon starvation protein							1.24005						Cellular processes	Adaptations to atypical conditions	Regulatory functions	Other																						-		-		-	+	+
ECs5315	tsr	methyl-accepting chemotaxis protein I		1.58143			1.52207					-5.24646			Cellular processes	Chemotaxis and motility																		Bacterial chemotaxis and motility						-	-	-	-
ECs5316	yjiZ	putative transport protein							1.71698						Transport and binding proteins	Amino acids, peptides and amines	Transport and binding proteins	Unknown substrate
ECs5317	yjjM	hypothetical protein ECs5317							1.11633			1.49643			Hypothetical proteins	Conserved
ECs5319	mdoB	phosphoglycerol transferase I		1.95999											Hypothetical proteins	Conserved																								-		-
ECs5324	yjjP	putative structural protein							1.33602						Hypothetical proteins	Conserved
ECs5325	yjjQ	putative regulator							2.216						Regulatory functions	DNA interactions
ECs5326	bglJ	DNA-binding transcriptional activator BglJ				1.15715			1.76954			1.03907			Unknown function	General
ECs5327	fhuF	ferric iron reductase involved in ferric hydroximate transport										-1.43504			Unclassified	Role category not yet assigned
ECs5328	-	hypothetical protein ECs5328				2.3354			3.4722			1.39286			Hypothetical proteins	Conserved																										+
ECs5328	-	hypothetical protein ECs5328				1.87477			3.68364						Hypothetical proteins	Conserved																										+
ECs5329	yjjT	16S ribosomal RNA m2G1207 methyltransferase							-1.72658			-1.49376			Protein synthesis	tRNA and rRNA base modification																								-	-	-	-
ECs5332	yjjG	nucleotidase											3.09802		Central intermediary metabolism	Other
ECs5334	osmY	hyperosmotically inducible periplasmic protein				1.29724			6.54357			5.64115	5.89891		Hypothetical proteins	Conserved																				Rcs regulon	RpoS regulon			+	+	+	+	+			+	+
ECs5335	yjjU	hypothetical protein ECs5335							4.4928			1.23953			Hypothetical proteins	Conserved																								+		+		+
ECs5336	yjjV	hypothetical protein ECs5336							3.86745						Unknown function	Enzymes of unknown specificity																										+		+
ECs5341	deoA	thymidine phosphorylase											3.07722		Purines, pyrimidines, nucleosides, and nucleotides	Salvage of nucleosides and nucleotides
ECs5343	deoD	purine nucleoside phosphorylase										-1.09713			Purines, pyrimidines, nucleosides, and nucleotides	Salvage of nucleosides and nucleotides																				RpoS regulon					-		-
ECs5347	sms	DNA repair protein RadA							-1.04978						DNA metabolism	DNA replication, recombination, and repair
ECs5354	rob	right origin-binding protein											3.04334		DNA metabolism	DNA replication, recombination, and repair
ECs5356	creB	DNA-binding response regulator CreB											3.8452		Regulatory functions	Other																				RpoH regulon								-
ECs5365	-	hypothetical protein ECs5365										1.41319			#N/A
ECs5374	-	hypothetical protein ECs5374							1.53379			1.48867			#N/A																											-
ECs5375	-	50S ribosomal protein L36										1.27361			#N/A
ECs5378	-	hypothetical protein ECs5378	1.29129						1.63725			3.13082			#N/A
ECs5383	-	hypothetical protein ECs5383				1.10863			2.50541			2.28125			#N/A																									+		+
ECs5399	-	hypothetical protein ECs5399							1.90878						#N/A
ECs5400	-	hypothetical protein ECs5400							1.09008						#N/A
ECs5414	-	hypothetical protein ECs5414							1.60232						#N/A
ECs5458	-	hypothetical protein ECs5458				1.25146			1.66059			1.53036			#N/A
ECs5463	-	hypothetical protein ECs5463							1.12135			1.17134			#N/A																									+	+	+	+
ECs5464	-	hypothetical protein ECs5464							-1.18815			-1.35347			#N/A
ECs5470	-	hypothetical protein ECs5470				1.15476			2.03255			1.81084			#N/A
ECs5479	-	hypothetical protein ECs5479							-1.3911			-2.352			#N/A																									-		-
ECs5486	-	hypothetical protein ECs5486										1.46694			#N/A																									+
ECs5516	-	hypothetical protein ECs5516										1.59457			#N/A
ECs5536	-	hypothetical protein ECs5536							2.58914			2.55293			#N/A																									+		+
ECs5539	-	hypothetical protein ECs5539				1.58371			2.25411			1.8209			#N/A
ECs5540	-	hypothetical protein ECs5540							1.72507			1.57121			#N/A																											+
ECs5549	-	hypothetical protein ECs5549										-1.57647			#N/A																									-
ECs5549	-	hypothetical protein ECs5549										-1.83228			#N/A																									-
ECs5565	-	hypothetical protein ECs5565				1.49955			2.05087						#N/A
ECs5582	-	hypothetical protein ECs5582				1.80699			3.17516			2.33871			#N/A
ECs5584	-	hypothetical protein ECs5584				1.49558			4.54136			3.33824			#N/A																									+		+
ECs5586	-	entericidin B membrane lipoprotein							1.72166			2.20936			#N/A																									+		+
ECs5592	-	hypothetical protein ECs5592							1.21995						#N/A
pO157p06	-	EtpG								4.06638			5.35487		#N/A
pO157p07	-	EtpH											4.14098		#N/A
pO157p63	ypt2	hypothetical protein pO157p63								-2.83308					#N/A																										-		-
pO157p69	-	hypothetical protein pO157p69											4.52387		#N/A
pO157p78	-	EspP		1.40513											#N/A
pO157p81	-	hypothetical protein pO157p81		3.2421			3.11517			3.04183			3.37811		#N/A
	a Expression ratios are reported only for elements with a significant expression (P-value of <0.01) (see Materials and Methods).
	b The Affymetrix GeneChip® E. coli Genome 2.0 Array includes multiple probe sets representing the same gene. In instances where hybridisation to more than one probe set occured, all gene expression values for that gene are indicated in italic type.
	c Expression ratios are reported only for proteins with a significant expression (P-value of <0.01) (see Materials and Methods).
	d Protein identifications with an intermediate confidence level (i.e. those proteins that were identified by a single unique peptide and detected in more than one replicate) are indicated in italic type.
	e JCVI CMR role categories were obtained from http://cmr.jcvi.org/cgi-bin/CMR/CmrHomePage.cgi.
	f EcoCyc functional categories were obtained from http://www.ecocyc.org.
	g KEGG functional categories were obtained from http://www.genome.jp/kegg.
	h Genes/proteins previously shwon to be positively controlled by CpxRA [1], Rcs [2], RpoE [3], RpoH [4], and RpoS [5,6,7] regulons.
	i Comparison of differentially expressed genes and proteins identified in the present study with groups of differentially expressed genes/proteins in previously published transcriptomic or proteomic studies (8-15).
	References
	1	Price NL, Raivio TL (2009) Characterization of the Cpx regulon in Escherichia coli strain MC4100. J Bacteriol 191: 1798-1815.
	2	Hagiwara D, Sugiura M, Oshima T, Mori H, Aiba H, et al. (2003) Genome-wide analyses revealing a signaling network of the RcsC-YojN-RcsB phosphorelay system in Escherichia coli. J Bacteriol 185: 5735-5746.
	3	Rhodius VA, Suh WC, Nonaka G, West J, Gross CA (2006) Conserved and variable functions of the σE stress response in related genomes. PLoS Biol 4: e2.
	4	Nonaka G, Blankschien M, Herman C, Gross CA, Rhodius VA (2006) Regulon and promoter analysis of the E. coli heat-shock factor, σ32, reveals a multifaceted cellular response to heat stress. Genes Dev 20: 1776-1789.
	5	Patten CL, Kirchhof MG, Schertzberg MR, Morton RA, Schellhorn HE (2004) Microarray analysis of RpoS-mediated gene expression in Escherichia coli K-12. Mol Genet Genomics 272: 580-591.
	6	Lacour S, Landini P (2004) σS-dependent gene expression at the onset of stationary phase in Escherichia coli: function of σS-dependent genes and identification of their promoter sequences. J Bacteriol 186: 7186-7195
	7	Weber H, Polen T, Heuveling J, Wendisch VF, Hengge R (2005) Genome-wide analysis of the general stress response network in Escherichia coli: σS-dependent genes, promoters, and sigma factor selectivity. J Bacteriol 187: 1591-1603.
	8	Gunasekera TS, Csonka LN, Paliy O (2008) Genome-wide transcriptional responses of Escherichia coli K-12 to continuous osmotic and heat stresses. J Bacteriol 190: 3712-3720.
	9	Kocharunchitt C, King T, Gobius K, Bowman JP, Ross T (2011) Integrated transcriptomic and proteomic analysis of the physiological response of Escherichia coli O157:H7 Sakai to steady-state conditions of cold and water activity stress. Mol Cell Proteomics: doi:10.1074/mcp.M1111.009019.
	10	Moen B, Janbu AO, Langsrud S, Langsrud O, Hobman JL, et al. (2009) Global responses of Escherichia coli to adverse conditions determined by microarrays and FT-IT spectroscopy. Can J Microbiol 55: 714-728.
	11	Shabala L, Bowman J, Brown J, Ross T, McMeekin T, et al. (2009) Ion transport and osmotic adjustment in Escherichia coli in response to ionic and non-ionic osmotica. Environ Microbiol 11: 137-148.
	12	Weber A, Jung K (2002) Profiling early osmostress-dependent gene expression in Escherichia coli using DNA macroarrays. J Bacteriol 184: 5502-5507.
	13	Weber A, Kogl SA, Jung K (2006) Time-dependent proteome alterations under osmotic stress during aerobic and anaerobic growth in Escherichia coli. J Bacteriol 188: 7165-7175.
	14	Zheng M, Wang X, Templeton LJ, Smulski DR, LaRossa RA, et al. (2001) DNA microarray-mediated transcriptional profiling of the Escherichia coli response to hydrogen peroxide. J Bacteriol 183: 4562-4570.

## Sheet: Table S3
Table S3 T-profiler analysis of transcriptomic and proteomic data based on JCVI CMR functional categories.
JCVI CMR functional categoriesa	Immediately after shift					30 min					80 min					310 min
	Transcriptome		Proteome			Transcriptome		Proteome			Transcriptome		Proteome			Transcriptome		Proteome
	T-valueb	P-valuec	T-value	P-value		T-value	P-value	T-value	P-value		T-value	P-value	T-value	P-value		T-value	P-value	T-value	P-value
Amino acid biosynthesis
Aromatic amino acid family	-1.17792		-1.73334			-0.947399		-1.59379			-1.06542		-1.60099			-0.623339		0.186662
Aspartate family	0.869195		-0.498829			0.770654		-0.212457			0.153626		-0.618244			0.915606		0.610302
Glutamate family	-0.78132		-0.540705			-1.11493		-0.343314			-1.06971		-0.730547			-0.954478		-0.71602
Pyruvate family	1.67981		-0.673918			0.583666		-1.12361			0.835287		-1.15214			2.61818	0.0239062	3.21807	0.0146927
Serine family	-0.155241		0.669901			-0.656479		0.0891427			-0.886008		0.378657			-0.848133		0.852712
Histidine family	0.153286		1.09141			0.278672		0.879455			-2.30714	0.0605055	0.00702882			-1.19959		0.236583
Biosynthesis of cofactors, prosthetic groups, and carriers
Biotin	-1.15218		ND			-0.418582		ND			-0.9516		ND			-0.800513		ND
Folic acid	0.899344		-0.876869			-1.46468		-1.24254			-2.76612	0.0244426	-1.38222			-1.31815		-1.70011
Heme, porphyrin, and cobalamin	-0.970678		0.0174857			-1.35224		0.809768			-0.952264		-0.0510266			-1.44689		0.607372
Menaquinone and ubiquinone	-1.15568		-0.699578			-0.0213128		-0.421016			-1.11463		-2.2458	0.0462289		-1.17583		-1.34667
Molybdopterin	-0.82462		-0.498668			0.689808		-0.135168			-1.48995		-1.34948			-0.287168		-0.411831
Pantothenate and coenzyme A	NDd		-0.544627			ND		-0.347442			ND		0.254742			ND		-0.342939
Pyridoxine	ND		-0.697112			ND		-0.612408			ND		-0.445931			ND		-0.657009
Riboflavin, FMN, and FAD	0.705033		-1.28017			-1.12014		-2.37725	0.0978605		-1.37192		-1.83377			-0.680641		-0.916529
Glutathione and analogs	ND		ND			ND		ND			ND		ND			ND		1.13315
Thiamine	-0.441131		-0.80093			-0.611313		-0.406888			-1.5058		-1.08324			-0.905553		-0.960268
Cell envelope
Surface structures	-1.32688		-3.20961	0.0326012		3.14551	0.00316884	-2.93394	0.0426457		2.50445	0.0165542	-2.57672	0.0615402		-0.248204		-1.00201
Biosynthesis and degradation of murein sacculus and peptidoglycan	-0.431018		1.42819			0.287893		1.16083			-1.66266		0.614603			-0.503496		-1.32745
Biosynthesis and degradation of surface polysaccharides and lipopolysaccharides	0.943779		1.71525	0.0920328		1.33573		2.21346	0.0311925		2.35937	0.0216351	0.358042			4.18733	<0.001	1.57382
Cellular processes
Cell division	0.672759		-0.83678			0.2264		-0.476173			-0.198906		-0.831177			0.75899		0.35559
Chemotaxis and motility	2.92788	0.00529131	1.78266	0.0884491		0.337162		0.242823			-6.73693	<0.001	-1.05298			-25.6296	<0.001	-6.50979	<0.001
Detoxification	0.147139		0.535404			-0.84074		-0.217339			1.60113		0.283757			2.72256	0.0174275	0.736303
DNA transformation	ND		ND			ND		ND			ND		ND			ND		ND
Toxin production and resistance	0.607573		-0.0443517			-0.20558		-0.486985			-1.08991		-1.56772			-0.271178		-1.57998
Pathogenesis	-0.854653		-1.0523			1.35602		-1.10445			2.54638	0.0343676	-0.664861			0.951323		-1.05056
Adaptations to atypical conditions	2.69581	0.0153084	-1.04858			1.02951		-1.09096			2.1615	0.0452128	1.72155			1.77019	0.094626	1.63913
Central intermediary metabolism
Amino sugars	ND		ND			ND		ND			ND		ND			ND		ND
Phosphorus compounds	-1.19042		ND			0.493611		ND			0.647096		ND			1.4855		ND
Polyamine biosynthesis	ND		0.450517			ND		0.240193			ND		0.422573			ND		-0.142933
Sulfur metabolism	-2.22708	0.0565537	-0.253612			-0.787867		-0.742209			-1.01041		-0.182083			0.380591		0.679633
Nitrogen metabolism	-1.06894		ND			-0.961887		0.127521			-2.30373	0.0607886	0.736066			-1.685		-0.302161
DNA metabolism
DNA replication, recombination, and repair	-1.69345	0.0942602	-1.82614	0.072569		-0.785208		-1.61792			-1.42275		-1.09382			-1.06754		-1.10236
Restriction/modification	ND		-0.589024			ND		-0.416783			ND		-0.326847			ND		-1.60638
Degradation of DNA	ND		ND			ND		ND			ND		ND			ND		-0.224904
Energy metabolism
Aerobic	0.311437		1.06107			0.291909		1.23786			-2.10644	0.0536891	1.18628			0.559186		0.387073
Amino acids and amines	-0.207417		-0.907704			-1.35376		-1.41205			-1.28533		-1.12196			1.49954		1.54238
Anaerobic	-2.43997	0.0504735	0.112888			-1.26997		-0.167773			-0.887448		-0.637058			0.287043		0.346792
ATP-proton motive force interconversion	1.2505		0.801328			0.580426		1.34136			-2.133	0.0998704	1.29884			-2.98691	0.0404614	-0.63235
Electron transport	0.885788		-0.61387			-1.64367		-0.0233704			-1.97586	0.0509821	-0.254239			0.664597		1.38904
Entner-Doudoroff	ND		ND			ND		ND			ND		ND			ND		ND
Fermentation	1.83862	0.07951	-1.27585			-0.57608		-0.873543			0.230166		-0.654229			1.52007		1.68575
Glycolysis/gluconeogenesis	1.61535		-0.259971			-0.905624		-0.54711			0.277362		0.0966494			2.5099	0.0192253	1.76601	0.0875708
Pentose phosphate pathway	0.61646		-1.07029			-0.444588		0.343668			0.438563		-0.391818			1.43909		0.855437
Pyruvate dehydrogenase	-1.37396		-0.125502			-0.529573		-0.286673			0.361394		0.224884			-0.0135271		ND
Sugars	1.01409		-1.70702			-1.49113		-1.42234			-0.154552		-2.19797	0.0440664		2.34575	0.0230801	1.2168
TCA cycle	1.62206		-0.85531			0.364721		-0.261061			2.15409	0.0450313	0.248773			2.59794	0.018178	3.49601	0.00215249
Methanogenesis	ND		ND			ND		ND			ND		ND			ND		ND
Biosynthesis and degradation of polysaccharides	0.39648		0.153389			-1.31819		0.206196			-0.0578586		-0.719837			0.799215		0.0589902
Photosynthesis	ND		ND			ND		ND			ND		ND			ND		ND
Fatty acid and phospholipid metabolism
Biosynthesis	-1.61347		0.589351			-2.08545	0.0462622	0.56726			-2.55461	0.0163554	0.613888			-2.01311	0.0538074	-2.10089	0.0458994
Degradation	0.268183		0.719467			-0.790232		0.730037			-1.18714		0.59009			-0.69301		-0.550599
Mobile and extrachromosomal element functions
Prophage functions	0.85039		0.742968			0.0241808		0.790254			1.07569		0.830608			-0.0861015		0.763589
Transposon functions	-1.15303		ND			2.36244	0.0331673	ND			0.418056		ND			0.220131		ND
Protein fate
Protein and peptide secretion and trafficking	-1.8933	0.0754683	-0.179217			1.1804		0.0732825			0.514515		0.174457			1.62451		-0.280206
Protein modification and repair	0.329243		0.0170812			-0.583793		-0.17485			-0.126191		-1.33529			-1.30372		-0.541486
Protein folding and stabilization	1.14422		-0.994748			0.290386		-1.01773			0.0814111		-0.498086			-0.874504		-0.594702
Degradation of proteins, peptides, and glycopeptides	-1.53713		-0.419908			-1.95145	0.0595346	-0.0889003			-0.65837		0.393897			-0.355856		-0.359095
Protein synthesis
tRNA aminoacylation	1.38064		1.07382			0.370865		0.618677			-2.15301	0.0437027	0.571522			-1.53517		-1.8185	0.0809898
Ribosomal proteins: synthesis and modification	-0.126269		-1.50754			-1.31385		-1.08541			-1.81594	0.083685	0.173354			-0.624622		-5.42648	<0.001
tRNA and rRNA base modification	0.871866		-0.96387			-0.856343		-0.105414			-2.48229	0.0225664	-1.58926			-3.84062	0.00110264	-3.48405	0.00170182
Translation factors	0.403404		-1.10475			-0.25623		-0.913836			-0.988836		-0.81725			-1.03131		-1.85983	0.0875875
Purines, pyrimidines, nucleosides, and nucleotides
2'-Deoxyribonucleotide metabolism	-0.134716		1.22435			-0.810474		0.555828			0.617355		1.30423			0.223116		1.31881
Nucleotide and nucleoside interconversions	ND		-0.761822			ND		-0.362036			ND		-0.375454			ND		-1.19003
Purine ribonucleotide biosynthesis	-0.207775		-1.48585			-0.613529		-1.96147	0.0700233		-2.30077	0.0504099	-1.49012			-0.585947		-0.557783
Pyrimidine ribonucleotide biosynthesis	0.855862		-0.13307			-0.298837		-0.0640534			-2.97367	0.040995	0.0705832			-2.00645		-1.80092
Salvage of nucleosides and nucleotides	0.620601		0.263023			-1.88691	0.075408	-1.73322			-1.7173		-0.474692			-2.00033	0.0607832	-1.17513
Sugar-nucleotide biosynthesis and conversions	-1.58431		-0.92033			0.506376		-0.997509			1.12461		-1.48503			2.06664		2.04376
Regulatory functions
DNA interactions	0.142531		-0.61321			-1.43728		-0.420425			-0.688203		-2.02372			-0.206534		-0.0636936
Protein interactions	ND		ND			ND		ND			ND		ND			ND		ND
Transcription
Degradation of RNA	0.334036		-0.662182			-1.04428		-0.475457			-0.852763		-0.858581			-0.684184		-0.680482
DNA-dependent RNA polymerase	ND		1.44836			ND		1.55717			ND		2.8702	0.0349863		ND		0.812878
Transcription factors	0.247331		1.22999			0.267805		1.23061			-0.239785		2.23366	0.0472225		-1.28843		-0.663767
RNA processing	1.03037		-0.0297298			-0.328577		0.263502			-0.316176		0.728976			-0.865362		-2.4996	0.0410165
Transport and binding proteins
Amino acids, peptides and amines	0.573571		3.30633	0.0019718		-0.710764		3.72331	0.000635742		-0.494366		3.60257	0.000900002		-0.983182		2.29879	0.0256485
Anions	0.130885		1.00479			-1.99013	0.0639451	1.43164			-2.32068	0.0338397	1.37902			-1.52064		0.662218
Carbohydrates, organic alcohols, and acids	0.255423		0.00332348			-0.034164		-0.0565058			0.231739		0.0470801			1.67246	0.0984922	-0.0152324
Cations and iron carrying compounds	2.70667	0.00917219	4.67163	<0.001		1.62701		5.09506	<0.001		1.4001		4.26216	<0.001		-3.02711	0.00383523	1.71066	0.0950895
Nucleosides, purines and pyrimidines	-0.368953		ND			-1.0648		ND			-2.33693	0.0666344	ND			-1.16617		ND
	a JCVI CMR role categories were obtained from http://cmr.jcvi.org/cgi-bin/CMR/CmrHomePage.cgi.
	b T-values were determined from log2 expression data. Boldface type indicates significant T-values.
	c P-values <0.1 only are shown.
	d ND, not determined

## Sheet: Table S4
Table S4 T-profiler analysis of transcriptomic and proteomic data based on Ecocyc and KEGG functional categories.
Ecocyc and KEGG functional categoriesa	Immediately after shift					30 min					80 min					310 min
	Transcriptome		Proteome			Transcriptome		Proteome			Transcriptome		Proteome			Transcriptome		Proteome
	T-valueb	P-valuec	T-value	P-value		T-value	P-value	T-value	P-value		T-value	P-value	T-value	P-value		T-value	P-value	T-value	P-value
Carbohydrate catabolism and energy generation
Ecocyc: Glycolysis	0.790612		-0.368289			-1.44227		-0.184587			-0.819432		-0.0421085			1.77272		0.364461
Ecocyc: Gluconeogenesis	0.45873		-0.631884			-1.12805		-0.429009			-0.51488		-0.162228			1.75691		0.398461
Ecocyc: Pentose phosphate pathway	0.817575		-1.00562			-0.293251		0.299928			0.925727		-0.321448			1.80254		1.10411
Ecocyc: TCA cycle and glyoxylate bypass	-0.527375		-0.107868			-0.300867		0.548318			2.80111	0.0187588	0.290047			2.92887	0.0150698	2.79895	0.0128692
Ecocyc: Mix acid fermentation	0.589159		-0.663992			0.300897		-0.784288			0.431869		-1.19675			1.45838		0.826336
KEGG: Oxidative phosphorylation	0.152317		2.16836	0.0407221		-0.340791		2.59391	0.0162296		-2.42756	0.0242784	2.47194	0.0212677		0.156231		0.871631
Transcription and translation
Ecocyc: RNA polymerase	NDd		0.689185			ND		0.687621			ND		1.03744			ND		-0.383691
Ecocyc: Sigma factor	0.719177		ND			2.53722	0.0641705	ND			1.44706		2.32379			-0.946714		0.136157
KEGG: Ribosomal proteins	0.565085		-1.30426			1.42972		-0.91285			-0.310981		0.485257			0.560565		-4.38824	<0.001
Cellular process
KEGG: Bacterial chemotaxis and motility	2.66311	0.0105065	1.07335			0.157972		-0.633692			-6.13338	<0.001	-1.60288			-24.2919	<0.001	-5.72566	<0.001
Fatty acids and lipids metabolism
Ecocyc: Superpathway of lipopolysaccharide biosynthesis	0.672323		0.133036			-0.821115		0.649183			-2.4429	0.0502733	0.0296018			-2.20515	0.0696067	-1.18694
Ecocyc: Superpathway of fatty acid biosynthesis I (E. coli)	ND		0.893222			ND		0.827607			ND		0.651238			ND		-0.822081
Ecocyc: Superpathway of unsaturated fatty acids biosynthesis	ND		1.21912			ND		1.27407			ND		1.14092			ND		-0.320857
Ecocyc: Phospholipid biosynthesis I	-1.07438		2.22449	0.090161		-1.71201		2.20673	0.0919601		-1.43554		1.59479			-0.808343		0.869432
Ecocyc: Fatty acid β-oxidation I	0.669253		ND			-0.198393		ND			0.348917		ND			1.23918		ND
Cell structures biosynthesis
Ecocyc: Peptidoglycan biosynthesis I (meso-diaminopimelate containing)	0.740546		0.332636			0.215832		-0.285004			-1.93145	0.0947193	-0.308777			-1.02143		-0.990791
Ecocyc: Superpathway of KDO2-lipid A biosynthesis	ND		-0.733603			ND		-0.537444			ND		-0.275006			ND		-1.36134
Ecocyc: Enterobacterial common antigen biosynthesis	-0.968552		0.220297			-0.453033		0.0699848			-1.73012		-0.910991			-1.3639		-1.7879
	a Ecocyc functional categories were obtained from http://www.ecocyc.org and KEGG functional categories were obtained from http://www.genome.jp/kegg.
	b T-values were determined from log2 expression data. Boldface type indicates significant T-values.
	c P-values <0.1 only are shown.
	d ND, not determined

## Sheet: Table S5
Table S5 T-profiler analysis of transcriptomic and proteomic data based on major regulons.
Major regulona	Immediately after shift					30 min					80 min					310 min
	Transcriptome		Proteome			Transcriptome		Proteome			Transcriptome		Proteome			Transcriptome		Proteome
	T-valueb	P-valuec	T-value	P-value		T-value	P-value	T-value	P-value		T-value	P-value	T-value	P-value		T-value	P-value	T-value	P-value
CpxRA regulon	-0.0523071		-0.199796			-1.34006		0.102182			0.0539646		0.0830314			-0.395074		-0.484244
Rcs regulon	0.290638		NDd			7.16446	<0.001	ND			13.5716	<0.001	1.65714			16.54	<0.001	10.8289	<0.001
RpoE regulon	1.14011		-0.0585698			-0.1975		0.660066			-0.016445		0.609865			-0.581427		-0.654458
RpoH regulon	0.805418		-0.277953			-0.803766		-0.472037			1.18787		-0.640518			-2.23323	0.0299491	0.497251
RpoS regulon	2.52263	0.0129912	0.225689			2.80458	0.00590104	2.15668	0.0408434		14.0622	<0.001	4.47705	<0.001		15.7555	<0.001	13.1331	<0.001
	a Genes/proteins previously shwon to be positively controlled by CpxRA [1], Rcs [2], RpoE [3], RpoH [4], and RpoS [5,6,7] regulons.
	b T-values were determined from log2 expression data. Boldface type indicates significant T-values.
	c P-values <0.1 only are shown.
	d ND, not determined
	References
	1	Price NL, Raivio TL (2009) Characterization of the Cpx regulon in Escherichia coli strain MC4100. J Bacteriol 191: 1798-1815.
	2	Hagiwara D, Sugiura M, Oshima T, Mori H, Aiba H, et al. (2003) Genome-wide analyses revealing a signaling network of the RcsC-YojN-RcsB phosphorelay system in Escherichia coli. J Bacteriol 185: 5735-5746.
	3	Rhodius VA, Suh WC, Nonaka G, West J, Gross CA (2006) Conserved and variable functions of the σE stress response in related genomes. PLoS Biol 4: e2.
	4	Nonaka G, Blankschien M, Herman C, Gross CA, Rhodius VA (2006) Regulon and promoter analysis of the E. coli heat-shock factor, σ32, reveals a multifaceted cellular response to heat stress. Genes Dev 20: 1776-1789.
	5	Patten CL, Kirchhof MG, Schertzberg MR, Morton RA, Schellhorn HE (2004) Microarray analysis of RpoS-mediated gene expression in Escherichia coli K-12. Mol Genet Genomics 272: 580-591.
	6	Lacour S, Landini P (2004) σS-dependent gene expression at the onset of stationary phase in Escherichia coli: function of σS-dependent genes and identification of their promoter sequences. J Bacteriol 186: 7186-7195
	7	Weber H, Polen T, Heuveling J, Wendisch VF, Hengge R (2005) Genome-wide analysis of the general stress response network in Escherichia coli: σS-dependent genes, promoters, and sigma factor selectivity. J Bacteriol 187: 1591-1603.
